# Supplementary material for: Human fertilization in vivo and in vitro requires the CatSper channel to initiate sperm hyperactivation
Source: J Clin Invest. 2024 Jan 2;134(1):e173564. doi: 10.1172/JCI173564 (PMC10760960; doi:10.1172/JCI173564)
Supplement: Supporting data values [file jci-134-173564-s114.xlsx]

## Sheet: Fig. 1A
HTF+	Motile sperm (%)
Time (min)	n=1	n=2	n=3	n=4	n=5	n=6	n=7	n=8	n=9		Mean	SD	n
3	100	100	100	100	100	100	100	100	100		100	0	9
5	99.7855	92.1886	101.218	92.567	100.642	95.0277	113.646	102.743	112.069		101.099	7.67684	9
10	112.157	88.6038	104.149	98.2653	95.6752	92.4385	98.9431	108.603	94.8276		99.2959	7.67458	9
15	120.669	107.022	100.516	108.592	104.866	93.7716	97.3552	116.802	108.621		106.468	8.66135	9
20	X	X	X	X	X	X	103.22	112.903	100		105.374	6.71567	3
25	X	X	X	X	X	X	101.261	118.31	86.2069		101.926	16.0617	3
30	106.954	102.956	126.186	112.029	107.132	125.437	84.7324	120.098	110.345		110.652	12.7878	9
HTF0Ca	Motile sperm (%)
Time (min)	n=1	n=2	n=3	n=4	n=5	n=6	n=7	n=8	n=9		Mean	SD	n
3	91.636	92.3242	82.4135	96.4054	89.4218	109.015	77.4845	80.807	85.7465		89.4727	9.52175	9
5	96.0707	83.3506	80.5861	85.5183	95.3372	107.847	71.043	83.3735	60.527		84.8504	14.0091	9
10	69.2524	71.9852	60.3894	78.4697	93.8144	101.981	75.2011	80.1163	35.7719		74.1091	19.0641	9
15	48.6746	69.495	52.5561	69.0443	82.7441	92.3678	79.4	74.3267	21.6719		65.5867	21.4778	9
20	37.0321	59.7222	19.8741	67.5849	37.0577	39.5765	68.7322	72.0647	7.08207		45.4141	23.0382	9
25	19.928	43.49	8.0292	53.129	28.0508	32.397	52.2585	63.2744	6.15832		34.0795	20.4081	9
30	12.1716	39.9662	9.06593	43.3967	31.0242	15.7147	34.6859	59.4189	3.17785		27.6246	18.6952	9
HTF0Ca + Progesterone	Motile sperm (%)
Time (min)	n=1	n=2	n=3	n=4	n=5	n=6	n=7	n=8	n=9		Mean	SD	n
3	88.6847	87.9885	44.0705	62.8319	41.1219	107.843	79.0734	63.8168	55.5954		70.114	22.3338	9
5	81.2133	77.0609	31.3114	54.6212	13.1914	76.9311	65.2865	34.9473	37.3317		52.4328	24.3023	9
10	58.6624	46.3666	10.4895	17.9226	0	39.9139	21.4879	2.34621	12.0062		23.2439	20.5072	9
15	26.54	29.2891	3.37113	0.688972	0	11.7975	9.81087	0.793741	0		9.14348	11.4984	9
20	9.61065	18.7364	2.1978	0	0	5.33814	4.67333	0	0		4.50626	6.28317	9
25	X	7.54783	0.61876	0	0	1.79983	7.16556	0	0		2.1415	3.2787	8
30	7.72452	8.20924	0	0	0	0	2.02505	0	0		1.99542	3.45191	9
HTF0Ca + RU1968	Motile sperm (%)
Time (min)	n=1	n=2	n=3	n=4	n=5	n=6					Mean	SD	n
3	94.8055	113.146	97.5	77.9352	87.5354	35.3448					84.3778	26.6992	6
5	95.8476	107.829	105	X	X	X					102.892	6.26253	3
10	88.4855	104.645	102.5	X	X	X					98.5436	8.77637	3
15	94.5304	107.157	101.25	62.4781	99.5083	72.9947					89.6531	17.7638	6
20	84.4517	109.811	95	X	X	X					96.421	12.7394	3
25	81.8787	109.572	102.5	X	X	X					97.9835	14.3883	3
30	77.3955	101.031	100	81.399	100.925	58.433					86.5304	17.3097	6
X = Timepoint not recorded

## Sheet: Mean Tau (Fig. 1A)
Time Constant, Tau (Fig. 1A)
n	HTF0Ca	HTF0Ca + Progesterone
1	20.05	13.72
2	30.67	12.97
3	15.79	4.062
4	39.35	6.321
5	27.76	2.929
6	28.77	10.85
7	31.58	8.336
8	42.35	4.81
9	9.931	4.881

## Sheet: Fig. 1B
n	CatSper-Activity-Index: Donors	CatSper-Activity-Index: Donors (+RU1968)
1	73.46	0.29018
2	70.7109	0
3	96.6289	13.9911
4	99.311	0
5	100	0
6	88.2025	0
7	90.1891	16
8	99.2063	0
9	100	0
10	91.5002	37.5219
11	96.2032	0.49165
12	94.6676	27.0053

## Sheet: Fig. 1C
n	Patient ID	CatSper-Activity-Index: Patients
1	C1	0
2	C2	14
3	C3	6
4	C4	4
5	C5	16
6	C6	28
7	C7	16
8	C8	9
9	C9	14
10	P1	100
11	P2	98
12	P3	78
13	P4	88
14	P5	97
15	P6	96
16	P7	88
17	P8	80
18	P9	75
19	P10	92
20	P11	71
21	P12	98
22	P13	94
23	P14	96
24	P15	100
25	P16	94
26	P17	93
27	P18	99
28	P19	100
29	P20	97
30	P21	100
31	P22	81
32	P23	99
33	P24	100
34	P25	100
35	P26	96
36	P27	100
37	P28	95
38	P29	99
39	P30	100
40	P31	100
41	P32	100
42	P33	94
43	P34	100
44	P35	93
45	P36	57
46	P37	92
47	P38	100
48	P39	92
49	P40	98
50	P41	100
51	P42	89
52	P43	95
53	P44	43
54	P45	94
55	P46	44
56	P47	70
57	P48	100
58	P49	24
59	P50	96
60	P51	79
61	P52	100
62	P53	93
63	P54	97
64	P55	77
65	P56	88
66	P57	100
67	P58	88
68	P59	100
69	P60	92
70	P61	100
71	P62	96
72	P63	100
73	P64	100
74	P65	94
75	P66	90
76	P67	98
77	P68	100
78	P69	96
79	P70	78
80	P71	94
81	P72	93
82	P73	100
83	P74	97
84	P75	96
85	P76	91
86	P77	74
87	P78	90
88	P79	95
89	P80	92
90	P81	100
91	P82	88
92	P83	93
93	P84	72
94	P85	97
95	P86	90
96	P87	100
97	P88	100
98	P89	93
99	P90	95
100	P91	96
101	P92	97
102	P93	100
103	P94	100
104	P95	100
105	P96	97
106	P97	100
107	P98	81
108	P99	86
109	P100	83
110	P101	97
111	P102	100
112	P103	94
113	P104	100
114	P105	67
115	P106	95
116	P107	85
117	P108	100
118	P109	94
119	P110	94
120	P111	96
121	P112	100
122	P113	96
123	P114	78
124	P115	95
125	P116	95
126	P117	97
127	P118	96
128	P119	97
129	P120	99
130	P121	96
131	P122	69
132	P123	97
133	P124	100
134	P125	98
135	P126	95
136	P127	100
137	P128	96
138	P129	54
139	P130	77
140	P131	87
141	P132	28
142	P133	100
143	P134	100
144	P135	76
145	P136	100
146	P137	100
147	P138	96
148	P139	83
149	P140	72
150	P141	100
151	P142	25
152	P143	75
153	P144	100
154	P145	100
155	P146	100
156	P147	96
157	P148	100
158	P149	68
159	P150	100
160	P151	91
161	P152	70
162	P153	100
163	P154	89
164	P155	90
165	P156	76
166	P157	87
167	P158	97
168	P159	83
169	P160	78
170	P161	85
171	P162	89
172	P163	49
173	P164	91
174	P165	92
175	P166	51
176	P167	97
177	P168	87
178	P169	84
179	P170	94
180	P171	94
181	P172	100
182	P173	82
183	P174	69
184	P175	95
185	P176	92
186	P177	89
187	P178	100
188	P179	97
189	P180	94
190	P181	71
191	P182	82
192	P183	91
193	P184	97
194	P185	82
195	P186	94
196	P187	98
197	P188	100
198	P189	100
199	P190	79
200	P191	88
201	P192	100
202	P193	97
203	P194	93
204	P195	93
205	P196	90
206	P197	95
207	P198	77
208	P199	100
209	P200	55
210	P201	51
211	P202	90
212	P203	89
213	P204	100
214	P205	49
215	P206	90
216	P207	61
217	P208	68
218	P209	42
219	P210	96
220	P211	100
221	P212	78
222	P213	99
223	P214	96
224	P215	32
225	P216	92
226	P217	91
227	P218	61
228	P219	77
229	P220	95
230	P221	81
231	P222	91
232	P223	90
233	P224	90
234	P225	41
235	P226	81
236	P227	64
237	P228	92
238	P229	77
239	P230	47
240	P231	62
241	P232	93
242	P233	92
243	P234	84
244	P235	94
245	P236	93
246	P237	92
247	P238	81
248	P239	78
249	P240	69
250	P241	77
251	P242	91
252	P243	68
253	P244	89
254	P245	62
255	P246	97
256	P247	90
257	P248	90
258	P249	97
259	P250	90
260	P251	97
261	P252	89
262	P253	96
263	P254	93
264	P255	83
265	P256	88
266	P257	83
267	P258	70
268	P259	82
269	P260	86
270	P261	86
271	P262	91
272	P263	90
273	P264	100
274	P265	96
275	P266	75
276	P267	86
277	P268	97
278	P269	100
279	P270	92
280	P271	100
281	P272	83
282	P273	93
283	P274	96
284	P275	96
285	P276	95
286	P277	96
287	P278	94
288	P279	80
289	P280	81
290	P281	93
291	P282	97
292	P283	79
293	P284	83
294	P285	100
295	P286	88
296	P287	59
297	P288	100
298	P289	94
299	P290	87
300	P291	100
301	P292	74
302	P293	86
303	P294	82
304	P295	92
305	P296	100
306	P297	95
307	P298	81
308	P299	86
309	P300	97
310	P301	56
311	P302	100
312	P303	80
313	P304	90
314	P305	97
315	P306	92
316	P307	84
317	P308	92
318	P309	95
319	P310	92
320	P311	83
321	P312	82
322	P313	72
323	P314	81
324	P315	64
325	P316	47
326	P317	89
327	P318	100
328	P319	72
329	P320	46
330	P321	94
331	P322	84
332	P323	100
333	P324	84
334	P325	100
335	P326	47
336	P327	88
337	P328	96
338	P329	100
339	P330	100
340	P331	97
341	P332	85
342	P333	92
343	P334	100
344	P335	80
345	P336	97
346	P337	53
347	P338	86
348	P339	96
349	P340	94
350	P341	97
351	P342	87
352	P343	93
353	P344	100
354	P345	95
355	P346	79
356	P347	95
357	P348	94
358	P349	94
359	P350	83
360	P351	75
361	P352	100
362	P353	51
363	P354	78
364	P355	90
365	P356	84
366	P357	98
367	P358	94
368	P359	97
369	P360	100
370	P361	91
371	P362	83
372	P363	91
373	P364	100
374	P365	100
375	P366	100
376	P367	96
377	P368	96
378	P369	92
379	P370	100
380	P371	100
381	P372	88
382	P373	87
383	P374	83
384	P375	99
385	P376	97
386	P377	100
387	P378	100
388	P379	100
389	P380	100
390	P381	100
391	P382	98
392	P383	96
393	P384	100
394	P385	100
395	P386	95
396	P387	94
397	P388	87
398	P389	80
399	P390	93
400	P391	70
401	P392	82
402	P393	65
403	P394	97
404	P395	89
405	P396	37
406	P397	100
407	P398	86
408	P399	100
409	P400	100
410	P401	96
411	P402	89
412	P403	95
413	P404	93
414	P405	100
415	P406	100
416	P407	92
417	P408	97
418	P409	88
419	P410	100
420	P411	100
421	P412	97
422	P413	97
423	P414	100
424	P415	92
425	P416	100
426	P417	100
427	P418	100
428	P419	97
429	P420	98
430	P421	100
431	P422	97
432	P423	96
433	P424	100
434	P425	100
435	P426	56
436	P427	97
437	P428	97
438	P429	98
439	P430	100
440	P431	95
441	P432	95
442	P433	98
443	P434	100
444	P435	100
445	P436	95
446	P437	93
447	P438	97
448	P439	95
449	P440	98
450	P441	95
451	P442	85
452	P443	96
453	P444	99
454	P445	100
455	P446	95
456	P447	100
457	P448	91
458	P449	98
459	P450	30
460	P451	95
461	P452	93
462	P453	100
463	P454	94
464	P455	95
465	P456	93
466	P457	100
467	P458	97
468	P459	100
469	P460	95
470	P461	100
471	P462	100
472	P463	55
473	P464	88
474	P465	97
475	P466	85
476	P467	100
477	P468	93
478	P469	94
479	P470	92
480	P471	98
481	P472	78
482	P473	89
483	P474	98
484	P475	97
485	P476	74
486	P477	94
487	P478	96
488	P479	96
489	P480	77
490	P481	97
491	P482	99
492	P483	96
493	P484	77
494	P485	93
495	P486	88
496	P487	100
497	P488	93
498	P489	79
499	P490	98
500	P491	100
501	P492	97
502	P493	100
503	P494	94
504	P495	85
505	P496	80
506	P497	91
507	P498	87
508	P499	95
509	P500	97
510	P501	39
511	P502	98
512	P503	96
513	P504	74
514	P505	96
515	P506	91
516	P507	94
517	P508	83
518	P509	97
519	P510	95
520	P511	97
521	P512	63
522	P513	97
523	P514	97
524	P515	97
525	P516	100
526	P517	97
527	P518	98
528	P519	78
529	P520	86
530	P521	94
531	P522	99
532	P523	97
533	P524	92
534	P525	97
535	P526	100
536	P527	100
537	P528	93
538	P529	95
539	P530	97
540	P531	91
541	P532	89
542	P533	81
543	P534	97
544	P535	99
545	P536	97
546	P537	94
547	P538	100
548	P539	86
549	P540	98
550	P541	100
551	P542	93
552	P543	84
553	P544	91
554	P545	91
555	P546	97
556	P547	100
557	P548	86
558	P549	95
559	P550	93
560	P551	97
561	P552	89
562	P553	98
563	P554	88
564	P555	87
565	P556	98
566	P557	100
567	P558	100
568	P559	100
569	P560	95
570	P561	97
571	P562	95
572	P563	95
573	P564	100
574	P565	100
575	P566	100
576	P567	100
577	P568	97
578	P569	95
579	P570	96
580	P571	69
581	P572	85
582	P573	97
583	P574	95
584	P575	84
585	P576	98
586	P577	95
587	P578	100
588	P579	95
589	P580	88
590	P581	95
591	P582	95
592	P583	95
593	P584	93
594	P585	100
595	P586	97
596	P587	97
597	P588	85
598	P589	100
599	P590	97
600	P591	94
601	P592	100
602	P593	96
603	P594	96
604	P595	94
605	P596	89
606	P597	98
607	P598	100
608	P599	88
609	P600	100
610	P601	94
611	P602	100
612	P603	100
613	P604	100
614	P605	98
615	P606	74
616	P607	95
617	P608	100
618	P609	100
619	P610	75
620	P611	100
621	P612	89
622	P613	76
623	P614	100
624	P615	91
625	P616	100
626	P617	85
627	P618	100
628	P619	100
629	P620	99
630	P621	95
631	P622	94
632	P623	100
633	P624	96
634	P625	87
635	P626	95
636	P627	82
637	P628	82
638	P629	100
639	P630	79
640	P631	100
641	P632	82
642	P633	74
643	P634	72
644	P635	97
645	P636	95
646	P637	93
647	P638	97
648	P639	94
649	P640	98
650	P641	100
651	P642	100
652	P643	91
653	P644	97
654	P645	100
655	P646	95
656	P647	100
657	P648	97
658	P649	90
659	P650	92
660	P651	98
661	P652	98
662	P653	94
663	P654	95
664	P655	100
665	P656	78
666	P657	100
667	P658	99
668	P659	95
669	P660	91
670	P661	76
671	P662	72
672	P663	94
673	P664	85
674	P665	94
675	P666	98
676	P667	96
677	P668	96
678	P669	94
679	P670	95
680	P671	76
681	P672	82
682	P673	97
683	P674	100
684	P675	97
685	P676	98
686	P677	96
687	P678	95
688	P679	98
689	P680	95
690	P681	92
691	P682	84
692	P683	97
693	P684	95
694	P685	97
695	P686	95
696	P687	98
697	P688	87
698	P689	96
699	P690	95
700	P691	98
701	P692	96
702	P693	100
703	P694	83
704	P695	77
705	P696	98
706	P697	89
707	P698	62
708	P699	90
709	P700	86
710	P701	94
711	P702	86
712	P703	75
713	P704	100
714	P705	100
715	P706	100
716	P707	94
717	P708	100
718	P709	86
719	P710	94
720	P711	82
721	P712	89
722	P713	95
723	P714	59
724	P715	90
725	P716	88
726	P717	100
727	P718	98
728	P719	92
729	P720	98
730	P721	100
731	P722	97
732	P723	100
733	P724	96
734	P725	100
735	P726	96
736	P727	97
737	P728	94
738	P729	94
739	P730	94
740	P731	86
741	P732	89
742	P733	96
743	P734	94
744	P735	95
745	P736	95
746	P737	87
747	P738	96
748	P739	93
749	P740	96
750	P741	88
751	P742	94
752	P743	98
753	P744	100
754	P745	95
755	P746	100
756	P747	100
757	P748	93
758	P749	96
759	P750	94
760	P751	90
761	P752	80
762	P753	88
763	P754	85
764	P755	78
765	P756	99
766	P757	83
767	P758	75
768	P759	70
769	P760	94
770	P761	100
771	P762	100
772	P763	100
773	P764	96
774	P765	97
775	P766	91
776	P767	97
777	P768	98
778	P769	90
779	P770	90
780	P771	97
781	P772	93
782	P773	98
783	P774	96
784	P775	93
785	P776	100
786	P777	93
787	P778	68
788	P779	100
789	P780	97
790	P781	76
791	P782	98
792	P783	84
793	P784	95
794	P785	81
795	P786	96
796	P787	98
797	P788	84
798	P789	96
799	P790	94
800	P791	98
801	P792	73
802	P793	95
803	P794	99
804	P795	95
805	P796	78
806	P797	95
807	P798	95
808	P799	97
809	P800	88
810	P801	89
811	P802	95
812	P803	95
813	P804	92
814	P805	94
815	P806	95
816	P807	100
817	P808	81
818	P809	94
819	P810	100
820	P811	85
821	P812	92
822	P813	94
823	P814	92
824	P815	95
825	P816	96
826	P817	88
827	P818	100
828	P819	78
829	P820	100
830	P821	100
831	P822	97
832	P823	96
833	P824	95
834	P825	100
835	P826	94
836	P827	47
837	P828	93
838	P829	100
839	P830	100
840	P831	86
841	P832	99
842	P833	100
843	P834	100
844	P835	97
845	P836	100
846	P837	100
847	P838	100
848	P839	85
849	P840	96
850	P841	92
851	P842	92
852	P843	98
853	P844	100
854	P845	93
855	P846	97
856	P847	89
857	P848	100
858	P849	97
859	P850	96
860	P851	90
861	P852	100
862	P853	100
863	P854	95
864	P855	88
865	P856	100
866	P857	94
867	P858	92
868	P859	90
869	P860	93
870	P861	97
871	P862	94
872	P863	97
873	P864	80
874	P865	100
875	P866	97
876	P867	100
877	P868	97
878	P869	95
879	P870	96
880	P871	94
881	P872	76
882	P873	94
883	P874	96
884	P875	100
885	P876	94
886	P877	97
887	P878	100
888	P879	82
889	P880	50
890	P881	94
891	P882	97
892	P883	100
893	P884	100
894	P885	100
895	P886	94
896	P887	92
897	P888	69
898	P889	95
899	P890	97
900	P891	100
901	P892	86
902	P893	91
903	P894	87
904	P895	92
905	P896	95
906	P897	77
907	P898	98
908	P899	80
909	P900	95
910	P901	91
911	P902	97
912	P903	95
913	P904	97
914	P905	85
915	P906	100
916	P907	89
917	P908	100
918	P909	99
919	P910	100
920	P911	95
921	P912	98
922	P913	95
923	P914	100
924	P915	80
925	P916	98
926	P917	99
927	P918	96
928	P919	90
929	P920	80
930	P921	97
931	P922	90
932	P923	72
933	P924	100
934	P925	100
935	P926	98
936	P927	100
937	P928	97
938	P929	100
939	P930	100
940	P931	91
941	P932	100
942	P933	98
943	P934	95
944	P935	83
945	P936	100
946	P937	98
947	P938	93
948	P939	97
949	P940	100
950	P941	100
951	P942	78
952	P943	84
953	P944	100
954	P945	90
955	P946	100
956	P947	100
957	P948	98
958	P949	97
959	P950	100
960	P951	91
961	P952	86
962	P953	100
963	P954	96
964	P955	96
965	P956	96
966	P957	94
967	P958	98
968	P959	88
969	P960	96
970	P961	60
971	P962	96
972	P963	98
973	P964	100
974	P965	91
975	P966	100
976	P967	92
977	P968	93
978	P969	96
979	P970	100
980	P971	100
981	P972	98
982	P973	96
983	P974	95
984	P975	97
985	P976	98
986	P977	94
987	P978	100
988	P979	90
989	P980	89
990	P981	98
991	P982	97
992	P983	86
993	P984	100
994	P985	100
995	P986	93
996	P987	100
997	P988	81
998	P989	98
999	P990	93
1000	P991	100
1001	P992	83
1002	P993	96
1003	P994	98
1004	P995	100
1005	P996	98
1006	P997	96
1007	P998	96
1008	P999	100
1009	P1000	100
1010	P1001	87
1011	P1002	97
1012	P1003	100
1013	P1004	96
1014	P1005	97
1015	P1006	100
1016	P1007	100
1017	P1008	97
1018	P1009	89
1019	P1010	84
1020	P1011	70
1021	P1012	100
1022	P1013	100
1023	P1014	100
1024	P1015	100
1025	P1016	93
1026	P1017	100
1027	P1018	94
1028	P1019	88
1029	P1020	96
1030	P1021	100
1031	P1022	98
1032	P1023	93
1033	P1024	88
1034	P1025	100
1035	P1026	100
1036	P1027	100
1037	P1028	81
1038	P1029	93
1039	P1030	100
1040	P1031	100
1041	P1032	93
1042	P1033	100
1043	P1034	90
1044	P1035	86
1045	P1036	100
1046	P1037	91
1047	P1038	94
1048	P1039	95
1049	P1040	89
1050	P1041	100
1051	P1042	100
1052	P1043	100
1053	P1044	100
1054	P1045	100
1055	P1046	87
1056	P1047	100
1057	P1048	84
1058	P1049	100
1059	P1050	94
1060	P1051	100
1061	P1052	100
1062	P1053	100
1063	P1054	73
1064	P1055	93
1065	P1056	96
1066	P1057	94
1067	P1058	100
1068	P1059	96
1069	P1060	100
1070	P1061	87
1071	P1062	100
1072	P1063	97
1073	P1064	93
1074	P1065	100
1075	P1066	100
1076	P1067	98
1077	P1068	100
1078	P1069	95
1079	P1070	100
1080	P1071	100
1081	P1072	96
1082	P1073	94
1083	P1074	100
1084	P1075	100
1085	P1076	95
1086	P1077	100
1087	P1078	100
1088	P1079	100
1089	P1080	100
1090	P1081	100
1091	P1082	100
1092	P1083	98
1093	P1084	100
1094	P1085	100
1095	P1086	100
1096	P1087	85
1097	P1088	100
1098	P1089	93
1099	P1090	100
1100	P1091	91
1101	P1092	98
1102	P1093	94
1103	P1094	100
1104	P1095	100
1105	P1096	96
1106	P1097	100
1107	P1098	97
1108	P1099	100
1109	P1100	87
1110	P1101	93
1111	P1102	95
1112	P1103	100
1113	P1104	85
1114	P1105	100
1115	P1106	100
1116	P1107	90
1117	P1108	93
1118	P1109	92
1119	P1110	100
1120	P1111	100
1121	P1112	100
1122	P1113	94
1123	P1114	100
1124	P1115	90
1125	P1116	96
1126	P1117	100
1127	P1118	100
1128	P1119	100
1129	P1120	100
1130	P1121	100
1131	P1122	98
1132	P1123	100
1133	P1124	100
1134	P1125	100
1135	P1126	96
1136	P1127	96
1137	P1128	100
1138	P1129	100
1139	P1130	98
1140	P1131	80
1141	P1132	93
1142	P1133	100
1143	P1134	100
1144	P1135	100
1145	P1136	100
1146	P1137	96
1147	P1138	100
1148	P1139	86
1149	P1140	60
1150	P1141	95
1151	P1142	87
1152	P1143	100
1153	P1144	97
1154	P1145	100
1155	P1146	95
1156	P1147	79
1157	P1148	92
1158	P1149	88
1159	P1150	95
1160	P1151	94
1161	P1152	100
1162	P1153	98
1163	P1154	100
1164	P1155	100
1165	P1156	100
1166	P1157	100
1167	P1158	100
1168	P1159	79
1169	P1160	91
1170	P1161	100
1171	P1162	96
1172	P1163	100
1173	P1164	100
1174	P1165	99
1175	P1166	98
1176	P1167	100
1177	P1168	100
1178	P1169	98
1179	P1170	100
1180	P1171	100
1181	P1172	98
1182	P1173	100
1183	P1174	89
1184	P1175	100
1185	P1176	97
1186	P1177	98
1187	P1178	100
1188	P1179	94
1189	P1180	100
1190	P1181	100
1191	P1182	100
1192	P1183	96
1193	P1184	100
1194	P1185	91
1195	P1186	96
1196	P1187	100
1197	P1188	100
1198	P1189	97
1199	P1190	100
1200	P1191	100
1201	P1192	100
1202	P1193	100
1203	P1194	100
1204	P1195	100
1205	P1196	100
1206	P1197	98
1207	P1198	100
1208	P1199	99
1209	P1200	97
1210	P1201	100
1211	P1202	100
1212	P1203	100
1213	P1204	97
1214	P1205	100
1215	P1206	98
1216	P1207	96
1217	P1208	100
1218	P1209	100
1219	P1210	79
1220	P1211	100
1221	P1212	90
1222	P1213	90
1223	P1214	96
1224	P1215	100
1225	P1216	98
1226	P1217	97
1227	P1218	100
1228	P1219	100
1229	P1220	97
1230	P1221	99
1231	P1222	100
1232	P1223	100
1233	P1224	100
1234	P1225	100
1235	P1226	100
1236	P1227	100
1237	P1228	100
1238	P1229	100
1239	P1230	95
1240	P1231	100
1241	P1232	79
1242	P1233	100
1243	P1234	100
1244	P1235	58
1245	P1236	88
1246	P1237	95
1247	P1238	95
1248	P1239	100
1249	P1240	98
1250	P1241	97
1251	P1242	100
1252	P1243	100
1253	P1244	100
1254	P1245	83
1255	P1246	95
1256	P1247	100
1257	P1248	93
1258	P1249	98
1259	P1250	90
1260	P1251	100
1261	P1252	95
1262	P1253	100
1263	P1254	100
1264	P1255	96
1265	P1256	100
1266	P1257	100
1267	P1258	94
1268	P1259	98
1269	P1260	100
1270	P1261	100
1271	P1262	91
1272	P1263	82
1273	P1264	100
1274	P1265	100
1275	P1266	100
1276	P1267	67
1277	P1268	100
1278	P1269	96
1279	P1270	97
1280	P1271	96
1281	P1272	100
1282	P1273	97
1283	P1274	100
1284	P1275	100
1285	P1276	100
1286	P1277	100
1287	P1278	100
1288	P1279	100
1289	P1280	100
1290	P1281	90
1291	P1282	99
1292	P1283	100
1293	P1284	100
1294	P1285	100
1295	P1286	100
1296	P1287	71
1297	P1288	100
1298	P1289	100
1299	P1290	100
1300	P1291	100
1301	P1292	86
1302	P1293	93
1303	P1294	100
1304	P1295	100
1305	P1296	100
1306	P1297	47
1307	P1298	80
1308	P1299	98
1309	P1300	88
1310	P1301	97
1311	P1302	100
1312	P1303	100
1313	P1304	98
1314	P1305	94
1315	P1306	100
1316	P1307	100
1317	P1308	100
1318	P1309	100
1319	P1310	100
1320	P1311	100
1321	P1312	94
1322	P1313	100
1323	P1314	100
1324	P1315	100
1325	P1316	100
1326	P1317	100
1327	P1318	100
1328	P1319	100
1329	P1320	100
1330	P1321	87
1331	P1322	100
1332	P1323	97
1333	P1324	100
1334	P1325	100
1335	P1326	100
1336	P1327	100
1337	P1328	94
1338	P1329	100
1339	P1330	96
1340	P1331	95
1341	P1332	100
1342	P1333	95
1343	P1334	98
1344	P1335	100
1345	P1336	100
1346	P1337	100
1347	P1338	100
1348	P1339	98
1349	P1340	88
1350	P1341	100
1351	P1342	100
1352	P1343	100
1353	P1344	100
1354	P1345	94
1355	P1346	95
1356	P1347	100
1357	P1348	89
1358	P1349	100
1359	P1350	97
1360	P1351	96
1361	P1352	98
1362	P1353	100
1363	P1354	91
1364	P1355	100
1365	P1356	100
1366	P1357	100
1367	P1358	100
1368	P1359	100
1369	P1360	100
1370	P1361	98
1371	P1362	100
1372	P1363	100
1373	P1364	94
1374	P1365	100
1375	P1366	95
1376	P1367	100
1377	P1368	94
1378	P1369	100
1379	P1370	100
1380	P1371	100
1381	P1372	100
1382	P1373	100
1383	P1374	93
1384	P1375	100
1385	P1376	85
1386	P1377	93
1387	P1378	100
1388	P1379	94
1389	P1380	100
1390	P1381	100
1391	P1382	100
1392	P1383	100
1393	P1384	100
1394	P1385	98
1395	P1386	100
1396	P1387	100
1397	P1388	100
1398	P1389	100
1399	P1390	100
1400	P1391	100
1401	P1392	100
1402	P1393	100
1403	P1394	100
1404	P1395	100
1405	P1396	100
1406	P1397	95
1407	P1398	100
1408	P1399	100
1409	P1400	100
1410	P1401	100
1411	P1402	100
1412	P1403	100
1413	P1404	97
1414	P1405	94
1415	P1406	100
1416	P1407	100
1417	P1408	100
1418	P1409	94
1419	P1410	100
1420	P1411	98
1421	P1412	98
1422	P1413	100
1423	P1414	100
1424	P1415	100
1425	P1416	93
1426	P1417	100
1427	P1418	100
1428	P1419	98
1429	P1420	100
1430	P1421	87
1431	P1422	100
1432	P1423	100
1433	P1424	99
1434	P1425	100
1435	P1426	100
1436	P1427	95
1437	P1428	100
1438	P1429	84
1439	P1430	98
1440	P1431	100
1441	P1432	100
1442	P1433	92
1443	P1434	100
1444	P1435	100
1445	P1436	100
1446	P1437	73
1447	P1438	100
1448	P1439	100
1449	P1440	95
1450	P1441	94
1451	P1442	100
1452	P1443	100
1453	P1444	97
1454	P1445	100
1455	P1446	100
1456	P1447	100
1457	P1448	100
1458	P1449	100
1459	P1450	100
1460	P1451	100
1461	P1452	100
1462	P1453	84
1463	P1454	100
1464	P1455	100
1465	P1456	100
1466	P1457	100
1467	P1458	100
1468	P1459	100
1469	P1460	100
1470	P1461	100
1471	P1462	100
1472	P1463	100
1473	P1464	98
1474	P1465	100
1475	P1466	95
1476	P1467	100
1477	P1468	100
1478	P1469	96
1479	P1470	100
1480	P1471	100
1481	P1472	100
1482	P1473	92
1483	P1474	100
1484	P1475	100
1485	P1476	100
1486	P1477	100
1487	P1478	100
1488	P1479	100
1489	P1480	100
1490	P1481	85
1491	P1482	87
1492	P1483	98
1493	P1484	100
1494	P1485	100
1495	P1486	100
1496	P1487	87
1497	P1488	100
1498	P1489	100
1499	P1490	100
1500	P1491	97
1501	P1492	100
1502	P1493	100
1503	P1494	100
1504	P1495	73
1505	P1496	84
1506	P1497	100
1507	P1498	100
1508	P1499	100
1509	P1500	100
1510	P1501	98
1511	P1502	100
1512	P1503	97
1513	P1504	100
1514	P1505	100
1515	P1506	100
1516	P1507	100
1517	P1508	93
1518	P1509	100
1519	P1510	100
1520	P1511	96
1521	P1512	91
1522	P1513	100
1523	P1514	100
1524	P1515	100
1525	P1516	100
1526	P1517	100
1527	P1518	100
1528	P1519	100
1529	P1520	100
1530	P1521	100
1531	P1522	100
1532	P1523	100
1533	P1524	100
1534	P1525	100
1535	P1526	95
1536	P1527	100
1537	P1528	96
1538	P1529	100
1539	P1530	87
1540	P1531	96
1541	P1532	100
1542	P1533	100
1543	P1534	100
1544	P1535	100
1545	P1536	100
1546	P1537	97
1547	P1538	100
1548	P1539	100
1549	P1540	70
1550	P1541	100
1551	P1542	100
1552	P1543	100
1553	P1544	93
1554	P1545	100
1555	P1546	100
1556	P1547	100
1557	P1548	100
1558	P1549	100
1559	P1550	100
1560	P1551	100
1561	P1552	69
1562	P1553	100
1563	P1554	100
1564	P1555	83
1565	P1556	100
1566	P1557	100
1567	P1558	100
1568	P1559	100
1569	P1560	97
1570	P1561	100
1571	P1562	100
1572	P1563	100
1573	P1564	87
1574	P1565	100
1575	P1566	100
1576	P1567	95
1577	P1568	100
1578	P1569	97
1579	P1570	100
1580	P1571	100
1581	P1572	100
1582	P1573	100
1583	P1574	100
1584	P1575	100
1585	P1576	100
1586	P1577	100
1587	P1578	100
1588	P1579	100
1589	P1580	95
1590	P1581	100
1591	P1582	92
1592	P1583	98
1593	P1584	100
1594	P1585	96
1595	P1586	97
1596	P1587	87
1597	P1588	100
1598	P1589	95
1599	P1590	100
1600	P1591	100
1601	P1592	100
1602	P1593	83
1603	P1594	100
1604	P1595	100
1605	P1596	100
1606	P1597	80
1607	P1598	93
1608	P1599	100
1609	P1600	100
1610	P1601	95
1611	P1602	100
1612	P1603	93
1613	P1604	80
1614	P1605	96
1615	P1606	100
1616	P1607	100
1617	P1608	100
1618	P1609	97
1619	P1610	97
1620	P1611	95
1621	P1612	100
1622	P1613	100
1623	P1614	91
1624	P1615	100
1625	P1616	93
1626	P1617	100
1627	P1618	100
1628	P1619	100
1629	P1620	100
1630	P1621	100
1631	P1622	100
1632	P1623	100
1633	P1624	100
1634	P1625	100
1635	P1626	100
1636	P1627	100
1637	P1628	100
1638	P1629	74
1639	P1630	100
1640	P1631	100
1641	P1632	100
1642	P1633	100
1643	P1634	100
1644	P1635	100
1645	P1636	100
1646	P1637	100
1647	P1638	100
1648	P1639	100
1649	P1640	100
1650	P1641	100
1651	P1642	100
1652	P1643	100
1653	P1644	100
1654	P1645	100
1655	P1646	100
1656	P1647	100
1657	P1648	100
1658	P1649	100
1659	P1650	100
1660	P1651	100
1661	P1652	95
1662	P1653	100
1663	P1654	100
1664	P1655	100
1665	P1656	100
1666	P1657	100
1667	P1658	100
1668	P1659	100
1669	P1660	95
1670	P1661	100
1671	P1662	100
1672	P1663	100
1673	P1664	98
1674	P1665	98
1675	P1666	100
1676	P1667	100
1677	P1668	100
1678	P1669	95
1679	P1670	97
1680	P1671	100
1681	P1672	100
1682	P1673	100
1683	P1674	100
1684	P1675	84
1685	P1676	84
1686	P1677	100
1687	P1678	100
1688	P1679	96
1689	P1680	100
1690	P1681	100
1691	P1682	100
1692	P1683	100
1693	P1684	100
1694	P1685	100
1695	P1686	100
1696	P1687	98
1697	P1688	100
1698	P1689	100
1699	P1690	100
1700	P1691	100
1701	P1692	98
1702	P1693	100
1703	P1694	100
1704	P1695	97
1705	P1696	100
1706	P1697	100
1707	P1698	94
1708	P1699	82
1709	P1700	100
1710	P1701	100
1711	P1702	100
1712	P1703	100
1713	P1704	88
1714	P1705	100
1715	P1706	98
1716	P1707	100
1717	P1708	98
1718	P1709	100
1719	P1710	100
1720	P1711	98
1721	P1712	96
1722	P1713	100
1723	P1714	98
1724	P1715	100
1725	P1716	100
1726	P1717	98
1727	P1718	100
1728	P1719	91
1729	P1720	100
1730	P1721	98
1731	P1722	100
1732	P1723	100
1733	P1724	100
1734	P1725	100
1735	P1726	100
1736	P1727	100
1737	P1728	100
1738	P1729	100
1739	P1730	100
1740	P1731	100
1741	P1732	100
1742	P1733	98
1743	P1734	98
1744	P1735	86
1745	P1736	100
1746	P1737	100
1747	P1738	88
1748	P1739	84
1749	P1740	100
1750	P1741	97
1751	P1742	96
1752	P1743	98
1753	P1744	100
1754	P1745	96
1755	P1746	88
1756	P1747	100
1757	P1748	98
1758	P1749	100
1759	P1750	100
1760	P1751	100
1761	P1752	96
1762	P1753	100
1763	P1754	100
1764	P1755	100
1765	P1756	94
1766	P1757	100
1767	P1758	100
1768	P1759	100
1769	P1760	80
1770	P1761	95
1771	P1762	98
1772	P1763	68
1773	P1764	100
1774	P1765	100
1775	P1766	98
1776	P1767	100
1777	P1768	100
1778	P1769	98
1779	P1770	100
1780	P1771	100
1781	P1772	100
1782	P1773	93
1783	P1774	100
1784	P1775	100
1785	P1776	100
1786	P1777	93
1787	P1778	100
1788	P1779	100
1789	P1780	93
1790	P1781	100
1791	P1782	65
1792	P1783	100
1793	P1784	100
1794	P1785	100
1795	P1786	100
1796	P1787	95
1797	P1788	88
1798	P1789	100
1799	P1790	100
1800	P1791	100
1801	P1792	100
1802	P1793	100
1803	P1794	100
1804	P1795	96
1805	P1796	100
1806	P1797	100
1807	P1798	100
1808	P1799	92
1809	P1800	100
1810	P1801	100
1811	P1802	100
1812	P1803	100
1813	P1804	100
1814	P1805	100
1815	P1806	81
1816	P1807	100
1817	P1808	100
1818	P1809	95
1819	P1810	95
1820	P1811	92
1821	P1812	100
1822	P1813	95
1823	P1814	100
1824	P1815	100
1825	P1816	96
1826	P1817	100
1827	P1818	100
1828	P1819	100
1829	P1820	100
1830	P1821	100
1831	P1822	100
1832	P1823	100
1833	P1824	100
1834	P1825	100
1835	P1826	100
1836	P1827	100
1837	P1828	100
1838	P1829	100
1839	P1830	100
1840	P1831	93
1841	P1832	100
1842	P1833	100
1843	P1834	98
1844	P1835	92
1845	P1836	96
1846	P1837	100
1847	P1838	100
1848	P1839	100
1849	P1840	94
1850	P1841	100
1851	P1842	100
1852	P1843	94
1853	P1844	91
1854	P1845	100
1855	P1846	100
1856	P1847	86
1857	P1848	100
1858	P1849	100
1859	P1850	100
1860	P1851	88
1861	P1852	90
1862	P1853	100
1863	P1854	100
1864	P1855	100
1865	P1856	100
1866	P1857	98
1867	P1858	100
1868	P1859	100
1869	P1860	93
1870	P1861	100
1871	P1862	100
1872	P1863	100
1873	P1864	100
1874	P1865	97
1875	P1866	100
1876	P1867	100
1877	P1868	100
1878	P1869	100
1879	P1870	100
1880	P1871	100
1881	P1872	100
1882	P1873	100
1883	P1874	100
1884	P1875	100
1885	P1876	100
1886	P1877	100
1887	P1878	98
1888	P1879	98
1889	P1880	100
1890	P1881	97
1891	P1882	60
1892	P1883	92
1893	P1884	100
1894	P1885	94
1895	P1886	100
1896	P1887	96
1897	P1888	100
1898	P1889	100
1899	P1890	100
1900	P1891	100
1901	P1892	96
1902	P1893	100
1903	P1894	94
1904	P1895	100
1905	P1896	100
1906	P1897	95
1907	P1898	100
1908	P1899	100
1909	P1900	100
1910	P1901	100
1911	P1902	100
1912	P1903	100
1913	P1904	100
1914	P1905	100
1915	P1906	100
1916	P1907	100
1917	P1908	100
1918	P1909	100
1919	P1910	94
1920	P1911	100
1921	P1912	100
1922	P1913	100
1923	P1914	95
1924	P1915	96
1925	P1916	98
1926	P1917	100
1927	P1918	100
1928	P1919	100
1929	P1920	100
1930	P1921	94
1931	P1922	100
1932	P1923	90
1933	P1924	100
1934	P1925	100
1935	P1926	86
1936	P1927	100
1937	P1928	83
1938	P1929	100
1939	P1930	100
1940	P1931	100
1941	P1932	100
1942	P1933	100
1943	P1934	100
1944	P1935	100
1945	P1936	94
1946	P1937	98
1947	P1938	100
1948	P1939	100
1949	P1940	100
1950	P1941	100
1951	P1942	100
1952	P1943	100
1953	P1944	100
1954	P1945	96
1955	P1946	96
1956	P1947	88
1957	P1948	100
1958	P1949	100
1959	P1950	100
1960	P1951	100
1961	P1952	100
1962	P1953	93
1963	P1954	94
1964	P1955	96
1965	P1956	100
1966	P1957	100
1967	P1958	100
1968	P1959	100
1969	P1960	100
1970	P1961	100
1971	P1962	100
1972	P1963	96
1973	P1964	92
1974	P1965	75
1975	P1966	100
1976	P1967	100
1977	P1968	100
1978	P1969	95
1979	P1970	95
1980	P1971	100
1981	P1972	95
1982	P1973	91
1983	P1974	100
1984	P1975	100
1985	P1976	100
1986	P1977	100
1987	P1978	100
1988	P1979	100
1989	P1980	100
1990	P1981	100
1991	P1982	100
1992	P1983	100
1993	P1984	100
1994	P1985	100
1995	P1986	100
1996	P1987	100
1997	P1988	100
1998	P1989	100
1999	P1990	100
[truncated: 287 more rows]

## Sheet: Fig. 2A
Donor						Patient C1						Patient C2						Patient C3						Patient C4						Patient C5						Patient C6						Patient C7						Patient C8
	Ca2+ response (norm.)						Ca2+ response (norm.)						Ca2+ response (norm.)						Ca2+ response (norm.)						Ca2+ response (norm.)						Ca2+ response (norm.)						Ca2+ response (norm.)						Ca2+ response (norm.)						Ca2+ response (norm.)
Time (s)	Progesterone (left panel)	PGE1 (middle panel)	NH4Cl (right panel)	Ionomycin (normalized)		Time (s)	Progesterone (left panel)	PGE1 (middle panel)	NH4Cl (right panel)	Ionomycin (normalized)		Time (s)	Progeseterone (left panel)	PGE1 (middle panel)	NH4Cl (right panel)	Ionomycin (normalized)		Time (s)	Progeseterone (left panel)	PGE1 (middle panel)	NH4Cl (right panel)	Ionomycin (normalized)		Time (s)	Progeseterone (left panel)	PGE1 (middle panel)	NH4Cl (right panel)	Ionomycin (normalized)		Time (s)	Progeseterone (left panel)	PGE1 (middle panel)	NH4Cl (right panel)	Ionomycin (normalized)		Time (s)	Progeseterone (left panel)	PGE1 (middle panel)	NH4Cl (right panel)	Ionomycin (normalized)		Time (s)	Progeseterone (left panel)	PGE1 (middle panel)	NH4Cl (right panel)	Ionomycin (normalized)		Time (s)	Progeseterone (left panel)
0	0.00224847	-0.000408662	0.00448779	-0.00484285		0	0.00177396	-0.000204184	-8.57144e-05	0.000984557		0	0.00228932	0.00484838	5.92921e-05	0.00358201		0	-0.00149112	X	X	-0.0025123		0	0.000942063	0.000578679	X	0.000735223		0	-0.0017723	-0.00321423	X	-0.00522782		0	0.00115777	0.00019564	X	-0.000785208		0	-0.00281051	-0.00205519	X	-0.00191845		0	-0.00299951
8	-0.0046399	-0.00214719	-0.00925442	0.0023706		8	-0.00306901	-0.00465757	-0.00271476	-0.00220989		6	0.00582414	0.000828041	-0.000970512	0.0035384		8	0.00126463			-0.000798231		5	6.67127e-05	-0.000647956		-0.00210441		5	0.00162942	-0.00253937		-0.00135217		8	0.00139811	0.000982847		-0.000622516		8	0.000550508	-0.00184827		-0.00111626		8	-0.000763529
16	-0.00550889	-0.00136735	-0.00121964	0.00110537		16	-0.00175036	0.000592507	0.00602716	0.00161676		12	-0.00273385	-0.00240064	-0.00467535	-0.00030175		16	0.00125313			5.82921e-05		10	0.00296037	0.000580427		0.00331658		10	-0.00157881	-0.000251419		-0.00343257		16	0.000502909	-0.00153744		-0.00146743		16	-0.00153145	-0.00170128		-0.000368841		16	-0.00191417
24	-0.000288071	-0.00504262	0.00727278	0.0012251		24	-0.00422546	0.000369162	-0.00629115	-0.00172347		18	-0.0010046	-0.00576718	0.00162433	-0.00275485		24	-0.0019745			-0.000833952		15	-0.00199518	-0.00157989		-0.000172041		15	5.44361e-05	-0.000843619		-0.00131022		24	-0.00157536	-0.00155501		-0.000649409		24	-0.00368681	7.07435e-05		-0.000641585		24	-0.00178172
32	-0.000507942	-0.00273155	0.00533336	-0.00402811		32	0.00095552	-0.0014843	1.4374e-05	-0.00249452		24	0.00457572	0.00586118	0.00787199	0.00291726		32	-0.00117209			-0.00150461		20	0.00238012	0.000560913		-0.00149374		20	0.00153487	0.00143939		-0.00310121		32	-0.00139651	0.000674224		0.00128678		32	0.00179129	0.00185724		0.00299711		32	0.00180188
40	0.000413251	0.00110832	0.000575775	0.00303214		40	0.000878323	0.00252966	-0.000430456	0.00299979		30	-0.000360061	-0.00411093	-0.00153441	-0.000608321		40	0.000643835			0.00367872		25	-0.00148574	4.51914e-05		-0.0025894		25	-0.000950399	-0.00174322		-0.00242664		40	0.000140482	0.000204154		-0.00197821		40	-0.000302381	-0.00185764		-0.00178109		40	0.000967655
48	0.00180644	0.00304601	-0.0141583	0.00513275		48	0.000367557	0.00190743	-0.000576497	0.000369708		36	-0.00333006	0.00078093	-0.000194667	4.98487e-05		48	0.00149268			0.00136788		30	-0.00100823	-6.92447e-05		-0.000310589		30	0.000718624	0.0020686		0.00318838		48	0.000499408	-0.00200635		0.000134759		48	0.00243192	0.0039674		0.000489225		48	0.00220116
56	-0.00276894	-0.00429279	-0.00777852	-0.00839845		56	0.000384558	-0.000977366	0.000343238	8.51524e-05		42	-0.00117811	0.00155836	0.000855991	0.000424845		56	0.000978998			0.00112106		35	-0.000127789	0.0014719		0.00117244		35	-0.00117895	-0.000809377		0.00166328		56	0.000876528	0.000788781		-0.000433744		56	0.000928754	-0.00102852		0.00184344		56	0.00125565
64	0.0040485	0.00407085	-0.000505518	0.00198117		64	-0.000951754	-0.0023219	-0.000902088	3.48936e-05		48	-0.00276481	0.00120489	-0.00147926	-0.00200966		64	-0.000995454			-0.00057674		40	-0.000696482	-0.00262056		-0.00173158		40	5.84313e-05	0.00366499		0.00273159		64	-0.00163746	8.11284e-05		0.0012322		64	0.000862231	0.000773451		0.000254533		64	-0.00171779
72	0.00519691	0.00776481	-0.00352726	0.00242228		72	0.00563676	0.00424661	0.00461607	0.000337076		54	-0.00131753	-0.00280287	-0.00155717	-0.00483753		87	0.00742002			0.389921		45	0.000157745	0.00222021		0.000911422		45	0.00524961	0.00172673		0.00307613		72	3.41286e-05	0.00217201		0.00328273		72	0.00176662	0.00182232		0.000242166		72	0.00295034
104	0.505341	0.352905	0.336125	0.371968		133	-0.00131697	0.00146107	-0.00765217	0.729387		83	-0.00398711	-0.00756566	-0.0157555	0.279564		95	0.0069048			0.518154		50	0.00187082	0.000390665		6.23043e-05		50	0.000718211	-0.00371297		0.000676174		105	0.00127113	0.00081683		0.390009		104	0.00211875	0.00323416		0.34373		94	0.00184367
112	0.608576	0.45041	0.372956	0.491385		141	0.000928842	0.00440908	-0.00622344	0.774431		89	-0.00573878	-0.00880451	-0.0207918	0.382014		103	0.00728932			0.595933		55	-0.000827471	0.000594167		-0.000183593		55	-0.00306737	0.000709591		-0.00315948		113	-0.00166821	0.000502158		0.467058		112	-0.000178858	0.00168725		0.43202		102	0.00370711
120	0.659501	0.483708	0.408629	0.591227		149	0.00245178	0.00701792	-0.00786777	0.811842		95	-0.00819986	-0.00907882	-0.0178236	0.484378		111	0.00643761			0.640942		60	-0.000527744	0.000534432		0.00380619		60	-0.00391422	0.00143797		-0.00238304		121	-0.0019385	-0.000517047		0.525821		120	-0.0015774	2.68896e-05		0.508668		110	0.00839164
128	0.657836	0.47852	0.429256	0.652163		157	0.00633057	0.00549598	-0.00578997	0.828357		101	-0.00853453	-0.0078439	-0.0218669	0.557459		119	0.00445155			0.677604		65	-0.00048707	0.000139278		0.00118252		65	0.00211203	0.00435248		0.00551311		129	-0.00267513	-0.00215902		0.577163		128	0.00077261	-0.000150114		0.566323		118	0.00392657
136	0.643102	0.456	0.449078	0.702273		165	0.00331358	0.000806552	-0.006639	0.841795		107	-0.0030146	-0.00283771	-0.0193216	0.62991		127	0.00203554			0.704272		70	-0.00122203	-0.00219819		-0.0026013		70	-0.00190608	-0.000923935		-0.000108989		137	-0.00199879	-0.00273055		0.613201		136	-0.0012408	0.00065608		0.619653		126	0.00514489
144	0.619025	0.431225	0.488933	0.729714		173	0.00618484	0.00400145	-0.00253854	0.859325		113	-0.00170465	-0.0015624	-0.0177011	0.688783		135	0.00861735			0.730413		100	-0.000107096	0.000837794		0.583657		75	-0.000148693	-1.69975e-05		0.00334674		145	-0.00269531	-0.00187077		0.646809		144	-0.00427816	-0.000176519		0.65811		134	0.00363561
152	0.573775	0.384256	0.475798	0.77229		181	0.00150651	0.00265414	-0.00840341	0.872241		119	-0.00227573	-0.00645411	-0.0220019	0.728051		143	0.00935968			0.752778		105	-0.0042433	-0.00661707		0.676547		80	0.00244108	-0.00134485		0.00230667		153	-0.00387708	-0.00237513		0.672938		152	-0.00141132	0.00284768		0.696029		142	0.0067678
160	0.521539	0.340678	0.487386	0.779012		189	0.0040524	0.00493278	-0.00736269	0.880957		125	-0.00583301	-0.00580942	-0.0243801	0.773414		151	0.00703086			0.763416		110	0.00210263	-0.000294849		0.763605		105	0.0011394	0.00138854		0.431972		161	-0.00285181	-0.00170778		0.701424		160	-0.00299567	-0.000105368		0.726954		150	0.00566763
168	0.475625	0.302358	0.493358	0.80043		197	0.00535342	0.000569222	-0.0016483	0.889853		131	-0.0042677	-0.00315896	-0.0264864	0.813698		159	0.00488065			0.78291		115	-0.00105514	-0.00327383		0.834447		110	-0.00094958	0.00185911		0.517202		169	-0.0029784	-0.00222711		0.721404		168	-0.00416767	-0.000904279		0.751405		158	0.00234956
176	0.429281	0.263781	0.481934	0.823319		205	-0.00518936	0.00195115	-0.00938933	0.896698		137	-0.0043509	-0.00199287	-0.0249972	0.85021		167	0.00601436			0.796284		120	-0.00424448	-0.00453474		0.889822		115	-0.00401603	-0.00064304		0.594997		177	-0.00483223	-0.002392		0.737784		176	-0.00472552	-0.00199526		0.775043		166	-0.000798005
184	0.373935	0.220639	0.481029	0.820523		213	-0.00079088	0.00157867	-0.00507059	0.907723		143	-0.00651254	-0.00206105	-0.0208866	0.864382		175	0.0104939			0.808285		125	-0.00342422	-0.00234994		0.940005		120	-0.00191016	-6.12387e-05		0.64997		185	-0.00465808	-0.00183849		0.752778		184	-0.0053294	0.00391084		0.78798		174	-0.00128625
192	0.330627	0.184732	0.476473	0.829194		221	-0.000109608	0.00351365	-0.00462859	0.909219		149	0.00113062	-0.000829055	-0.024236	0.901604		183	0.00746981			0.815876		130	-0.00181135	-0.000766809		0.969586		125	-0.00422959	-0.00478717		0.694149		193	-0.00376661	-0.00286213		0.762508		192	0.00191898	0.0101841		0.811589		182	0.00649979
200	0.294034	0.165799	0.46769	0.847515		229	0.00354061	0.00353304	0.000989853	0.921098		155	0.00046751	-0.00507435	-0.0203176	0.913356		191	0.00521273			0.821758		135	-0.00423225	-0.00605286		0.990649		130	0.000132096	0.00140008		0.735983		201	-0.00374514	-0.00252718		0.778684		200	0.00143456	0.0024791		0.82904		190	0.000305788
208	0.253643	0.133305	0.467267	0.848468		237	0.000145468	-0.00154616	-0.0024956	0.931565		161	-0.0055937	-0.00152538	-0.0223863	0.935967		199	0.0043577			0.834867		140	-0.000298203	-0.00339961		1.00004		135	-0.00396552	-0.00127338		0.758948		209	-0.0045658	-0.002758		0.78883		208	-0.00339559	0.00550712		0.839992		198	0.00509199
216	0.230978	0.115889	0.449117	0.864304		245	0.00619111	0.0063491	0.00557684	0.930679		167	-0.00247873	-0.00431209	-0.017334	0.948012		207	0.00777574			0.840803								140	-0.00246904	-0.00212287		0.790188		217	-0.00283974	-0.0030441		0.797281		216	0.00181297	0.00420713		0.856749		206	0.000148762
224	0.198289	0.0928867	0.451022	0.863874		253	0.00153738	0.0011044	-0.00237291	0.935999		173	-0.00472691	-0.00535711	-0.0249083	0.972491		215	0.00910673			0.846099								145	-0.00154314	0.0028938		0.809717		225	-0.00303753	0.000240164		0.808609		224	-0.000602335	0.00827439		0.868517		214	0.00370748
232	0.177161	0.0850734	0.453671	0.869626		261	0.00102268	0.00155472	0.000817421	0.934097		179	-0.00399121	-0.00341556	-0.0201529	0.975477		223	0.00751999			0.861503								150	-0.00523647	-0.004018		0.821866		233	-0.00460348	-0.00355424		0.815011		232	-0.00285413	0.00614979		0.874535		222	0.000698619
240	0.157767	0.0728902	0.433298	0.865089		269	0.00436868	0.00197974	-0.000174549	0.9372		185	0.0010623	-0.000498227	-0.0235873	0.990225		231	0.00791482			0.858911								155	-0.00611941	-0.000970906		0.839524		241	-0.00334486	-0.000138768		0.828093		240	-0.00539892	0.000960869		0.88329		230	0.00283344
248	0.138574	0.0629011	0.427325	0.875456		277	0.00469193	0.00472336	-0.000493094	0.952996		191	-0.00375194	-0.00362281	-0.021006	0.991492		239	0.0106054			0.868301								160	-0.000991553	0.00343866		0.857736		249	-0.00366664	0.000488842		0.835587		248	-0.00154777	0.00618957		0.904345		238	0.00350278
256	0.117142	0.0510995	0.419098	0.868423		285	0.00440339	0.00557794	0.00413243	0.963477		197	-0.000178485	0.00446052	-0.0213599	0.99219		247	0.00459466			0.860881								165	0.00109805	0.000729818		0.874448		257	-0.00496689	-0.00165248		0.837989		256	-0.000460715	0.00483022		0.903815		246	0.00526636
264	0.111405	0.0510652	0.392642	0.887729		293	-0.000204379	0.000560117	0.00401068	0.947015		203	-0.00306721	9.84815e-05	-0.0194399	0.993125		255	0.00613981			0.867772								170	-0.00827463	0.00049401		0.867838		265	-0.00500753	-0.00434902		0.847863		264	0.00169364	0.00605906		0.918453		254	0.00482994
272	0.09739	0.0414275	0.401533	0.885753		301	0.00318158	0.00159658	0.00423673	0.954324		209	0.00352301	0.00739733	-0.0164856	0.9974		263	0.00468925			0.87292								175	-0.00191788	-0.000857993		0.883838		273	-0.00391326	-0.00239217		0.850684		272	-0.00250075	0.00655835		0.922582		262	-0.000825525
280	0.0873815	0.0421361	0.407665	0.890097		309	0.00673685	0.00888218	0.00546684	0.954672		215	-0.00268052	-0.00313251	-0.0177204	0.994407		271	0.00166446			0.876544								180	-0.0023155	0.000801031		0.897312		281	-0.00156296	-0.00144956		0.859107		280	-0.00385039	0.00339215		0.931325		270	0.00253567
288	0.0854957	0.0454995	0.380313	0.893363		317	0.00774408	0.00783067	0.0103872	0.957534		221	-0.00277853	0.00329713	-0.0209841	0.995062		279	0.00471242			0.883023								185	-0.00394042	-0.00112932		0.900683		289	-0.00477854	-0.000440474		0.85802		288	0.0018726	0.00964941		0.943704		278	0.00523577
296	0.0758657	0.0427666	0.376242	0.888291		325	0.00689283	0.00901365	0.0116305	0.962642		227	0.000362185	0.00242978	-0.0196459	0.996362		287	0.00686949			0.889291								190	-0.00249191	-0.00168803		0.913107		297	-0.0011055	0.00149277		0.86955		296	0.000982162	0.00719641		0.951161		286	0.00591777
304	0.0735923	0.0541399	0.375206	0.904517		333	0.00566489	0.000171142	0.00628111	0.950828		233	-0.00129378	-0.0027087	-0.013172	0.994875		295	0.0063413			0.893803								195	-0.00445455	-0.00113308		0.928804		305	-0.0048539	-0.00281677		0.870942		304	0.000678811	0.00296617		0.958921		294	0.00451593
312	0.0658791	0.050217	0.35398	0.901492		341	0.00281902	0.00446812	0.00620986	0.959108		239	0.00235535	0.00472782	-0.0117094	0.99666		303	0.00686008			0.89218								200	-0.00255579	0.00109792		0.926477		313	-0.00389357	0.000679969		0.88088		312	-0.000699833	0.00614001		0.966324		302	0.00579679
320	0.0776881	0.0602452	0.352598	0.908369		349	0.00279729	0.00789754	0.00635042	0.95907		245	-0.00399602	0.000204976	-0.0239945	0.990175		311	0.00560209			0.898359								205	-0.00449026	-0.00128203		0.934294		321	-0.00116549	0.000597847		0.881225		320	0.00188848	0.00581219		0.975153		310	0.00797758
328	0.0640581	0.0453281	0.349898	0.905901		357	0.00601372	0.00658051	0.00941639	0.968371		251	0.0044135	0.00576731	-0.0114309	0.997296		319	0.00356373			0.906935								210	-0.00229445	7.78524e-06		0.949431		329	-0.00146263	0.00103374		0.88611		328	-0.0015533	0.00476814		0.978353		318	4.33334e-05
336	0.0770821	0.0642901	0.342809	0.921133		365	0.00879529	0.00637062	0.00980425	0.960827		257	0.00021211	0.00370072	-0.0136972	0.994019		327	0.00508227			0.904463								215	-0.00516806	-0.0011122		0.93836		337	0.000107461	-1.55025e-05		0.89622		336	-0.0010322	0.00798324		0.979658		326	0.00546129
344	0.0724195	0.0706675	0.325	0.915226		373	0.00651203	0.00798812	0.00485313	0.963596		263	-0.00369844	0.00108519	-0.0124356	0.995758		335	0.00650346			0.904219								220	0.000231422	-0.00201792		0.953578		345	-0.00396151	-0.00439025		0.896706		344	-0.00138293	0.00649163		0.980698		334	0.00255793
352	0.0637714	0.0675137	0.304352	0.915451		381	0.00383547	0.00883781	0.00626261	0.965274		269	-0.00432499	-0.00138929	-0.0203123	0.990658		343	0.00742849			0.908523								225	-0.00567352	-0.00259386		0.956677		353	-0.00206178	-0.00102913		0.903053		352	0.00247752	0.00856484		0.979237		342	0.00582255
360	0.0726275	0.0771372	0.307618	0.924919		389	0.00784666	0.00892025	0.0131493	0.967274		275	0.000429092	0.00139007	-0.0152423	0.995578		351	0.00760201			0.909076								230	-0.0033039	0.000177473		0.964862		361	-0.00332986	-0.0021163		0.90298		360	0.00462545	0.0105826		0.989604		350	0.0056051
368	0.0780982	0.0873127	0.295705	0.926082		397	0.0125221	0.00662588	0.00998872	0.964668		281	0.00129431	0.00131431	-0.009071	0.996359		359	0.00597406			0.923021								235	0.000475319	-0.00217162		0.97427		369	-0.00326927	0.000844236		0.90999		368	-0.000106542	0.00648073		0.984213		358	0.00568538
376	0.0850494	0.0901988	0.29759	0.931659		405	0.0048703	0.00682637	0.0121215	0.956468		287	-0.00744542	0.00158862	-0.0173253	0.992887		367	0.00604573			0.918781								240	0.000269821	0.0006189		0.975657		377	-0.00146836	0.000766018		0.917307		376	0.000595801	0.00578149		0.982896		366	0.00316101
384	0.0862129	0.0934322	0.275635	0.934042		413	0.00851142	0.00922016	0.0158554	0.966868		293	-0.00513778	0.00135679	-0.0129105	0.993904		375	0.00437159			0.920638								245	-0.00228482	0.00123873		0.968351		385	-0.00217966	-0.000600968		0.915083		384	-0.000266123	0.00690384		0.985228		374	0.00427048
392	0.0857945	0.0935469	0.282135	0.925315		421	0.00665908	0.00679905	0.0113127	0.959939		299	-0.00253089	-0.00520522	-0.0146712	0.993894		383	0.00772545			0.940122								250	-0.00274615	1.00809e-05		0.978996		393	-0.00115492	0.000448679		0.923014		392	0.00475041	0.0109134		0.992687		382	0.00480493
400	0.090466	0.0959723	0.271921	0.940917		429	0.00185167	0.00470708	0.0104312	0.967519		305	0.00105965	0.00165963	-0.017602	0.995786		391	0.00447703			0.926812								255	-0.00616117	0.000921852		0.980122		401	-0.0038129	-0.00142121		0.921995		400	0.0035936	0.00911483		0.985876		390	0.0032252
408	0.0967666	0.102153	0.264367	0.935255		437	0.00836348	0.0144971	0.0127781	0.96918		311	-0.00145156	0.000791933	-0.0178301	0.993424		399	0.00720195			0.927621								260	-0.00836868	-0.00119695		0.97874		409	-0.000129232	0.000313852		0.934462		408	0.00404731	0.00950378		0.993775		398	0.00234661
416	0.100539	0.0983274	0.279097	0.94721		445	0.00396296	0.00799149	0.00713835	0.964655		317	0.00012073	-0.000490371	-0.016101	0.991603		407	0.00408817			0.937474								265	-0.00270271	0.000871485		0.985581		417	-9.74168e-05	0.000847997		0.93618		416	0.00519978	0.0104298		0.991324
424	0.112352	0.109569	0.260924	0.948464		453	0.00289961	0.00391507	0.0048697	0.966843		323	0.00453638	0.00626368	-0.0102656	0.999985		415	0.000835303			0.934564								270	-0.00268536	-0.000794092		0.994355		425	0.000553817	0.00103348		0.935351		424	-5.17001e-06	0.00526253		0.990097
432	0.105532	0.101152	0.265595	0.935181		461	0.00414018	0.00517029	0.00866213	0.966035		329	-0.00223871	-0.00222296	-0.0135793	0.992178		423	0.00729969			0.938172								275	-0.00702846	-0.00290401		0.98516		433	-0.00222291	-0.00125461		0.942955		432	0.0027114	0.00769289		0.991251
440	0.110203	0.110116	0.262442	0.951956		469	0.00552852	0.00931994	0.0121415	0.967588		335	0.00441543	0.00588372	-0.00951031	0.997974		431	0.00779974			0.944993								280	-0.0026362	0.00223928		0.991591		441	4.98462e-05	0.00166727		0.945463		440	0.00785123	0.0113975		0.996211
448	0.119318	0.111507	0.255602	0.957132		477	0.00468636	0.00446027	0.0100379	0.968685		341	-0.0029138	0.000173937	-0.0182296	0.993421		439	0.00587527			0.94852								285	-0.00140371	0.00099322		1.00012		449	-0.000317196	0.000647813		0.948725		448	0.00171404	0.00871288		0.994419
456	0.119924	0.111727	0.262229	0.954824		485	0.00677942	0.00778537	0.00865674	0.960189		347	-0.00211473	-0.00134542	-0.014746	0.992553		447	0.00664881			0.951737								290	-0.00218479	0.00151854		0.993929		457	-0.000921774	0.00267443		0.953316		456	-0.00135841	0.00452449		0.989777
464	0.1185	0.109613	0.253967	0.960274		493	0.00427673	0.00377148	0.00721711	0.968421		353	-0.00587188	-0.00421277	-0.0188899	0.988804		455	0.00594196			0.959409								295	-0.00141263	0.000188272		0.996419		465	-0.000679954	-0.00154702		0.949152		464	0.00432705	0.00819191		0.992194
472	0.116315	0.102943	0.24999	0.951417		501	0.00603209	0.00607275	0.00928754	0.973843		359	0.00265807	0.00388959	-0.012218	0.996852		463	0.00566644			0.955676														473	0.00127691	0.00222823		0.955731		472	0.001714	0.00629504		0.990604
480	0.120342	0.11257	0.228632	0.962774		509	0.00483519	0.00207106	0.0105128	0.969436		365	-0.0029556	0.00422763	-0.0135237	0.993131		471	0.00315948			0.949833														481	0.00053473	0.00222345		0.962975		480	0.00431821	0.0105702		0.993584
488	0.12911	0.101958	0.243445	0.96867		517	0.00158277	0.00547799	0.00877114	0.963724		371	-0.00247403	0.00321238	-0.00934412	0.994977		479	0.00615589			0.964484														489	0.00220783	0.00163294		0.967364		488	0.00279316	0.00806957		0.991488
496	0.127461	0.110551	0.250926	0.962363		525	0.00472298	0.00653797	0.0107039	0.958739		377	0.0038686	0.00698064	-0.0104744	0.999294		487	0.00300833			0.963511														497	-0.000822107	-0.00125917		0.96147		496	0.0105911	0.0137318		1.00014
504	0.133986	0.114168	0.250875	0.967772		533	0.00786901	0.00506597	0.00949154	0.96493		383	-0.00893811	-0.000769294	-0.0147141	0.99028		495	0.00807533			0.975951														505	0.0013404	-0.000326066		0.974806		504	0.00179906	0.0110366		0.992046
512	0.133413	0.10186	0.23854	0.969448		541	0.0040705	0.00144108	0.0120615	0.976156		389	-0.000588376	0.000980572	-0.0141679	0.994389		503	0.00321329			0.96899														513	0.00060751	0.000224328		0.975758		512	0.00569449	0.0109638		0.997599
520	0.132954	0.112701	0.244001	0.977767		549	0.00406334	0.000954882	0.00388566	0.964389		395	0.000904707	0.00782228	-0.0123652	0.996233		511	0.00462899			0.971462														521	0.000983767	0.000977275		0.979209		520	0.00328641	0.0124074		0.996622
528	0.133131	0.107452	0.232395	0.971943		557	0.005028	0.0053745	0.00836902	0.971155		401	0.000992822	0.00533277	-0.0116069	0.9948		519	0.00694902			0.973816														529	-0.000573845	-0.000516174		0.976258		528	0.00189554	0.0106788		0.995299
536	0.139566	0.113575	0.249482	0.975163		565	0.00400187	0.00453204	0.00946483	0.965557		407	-0.00123057	0.00181292	-0.0167483	0.993691		527	0.00360337			0.976025														537	0.00261552	0.000573707		0.981231		536	0.00314712	0.0106891		0.991995
544	0.140568	0.109221	0.246174	0.991132		573	0.00787771	0.0092801	0.012163	0.974145		413	-0.00342068	0.00185741	-0.0143233	0.992576		535	0.00248955			0.976966														545	-0.000378832	-0.00204681		0.981067		544	0.00475419	0.00820152		0.997529
552	0.139626	0.106148	0.225216	0.980127		581	0.00564735	0.00870359	0.010784	0.974994		419	0.00265623	0.00779281	-0.00716872	0.997104		543	0.00226915			0.978578														553	0.00164012	0.000157851		0.984068		552	0.00346609	0.00859987		0.997224
560	0.14241	0.10794	0.229833	0.986941		589	0.000536729	0.00667735	0.00793642	0.967946		425	-0.00660578	-0.00184538	-0.0157771	0.989176		551	0.00172204			0.987333														561	0.000516605	0.00129212		0.987931		560	0.0015245	0.00979497		0.997828
568	0.147336	0.115595	0.238084	0.989999		597	0.00400492	-0.000573449	0.00928152	0.966778		431	-0.00358515	9.60379e-06	-0.0136789	0.993275		559	0.00613659			0.98617														569	0.00295852	0.00144881		0.987408		568	0.0040864	0.0116019		0.996527
576	0.147032	0.111463	0.248373	0.994577		605	-4.22663e-05	0.00528452	0.0118874	0.968682		437	-0.00346646	0.00421428	-0.0111778	0.994489		567	0.00113351			0.976212														577	0.000589771	0.000955439		0.98881		576	0.00413083	0.0106341		0.994452
584	0.152992	0.110894	0.232038	1.00006								443	-0.000710659	0.00228087	-0.0106248	0.992812		575	0.00536557			0.9824														585	0.00146138	0.000545737		0.986061		584	0.00259561	0.00861126		0.999936
592	0.15052	0.113256	0.242783	1.00228								449	0.00157443	-0.000938217	-0.0106096	0.992206		583	0.00781274			0.988023														593	0.00163017	-0.00113971		0.992429		592	0.0025667	0.00985412		0.99905
600	0.151766	0.111347	0.244069	1.00197								455	-0.00192209	0.00272683	-0.0182717	0.990953		591	0.0062671			0.991584														601	-0.00104022	-9.32049e-05		0.98971		600	0.00477672	0.0118929		0.998733
608	0.152872	0.104571	0.23563	1.00456								461	-0.00262172	0.00392677	-0.0150632	0.992571		599	0.00257932			0.992351																				608	0.00517802	0.0116559		1.0001
												467	-0.00846774	0.00470137	-0.00678828	0.992692		607	0.0033228			0.99456
												473	-0.000721248	0.00243063	-0.0135624	0.99179
												479	0.00383669	0.0034424	-0.00741265	0.996177
												485	0.00123897	-0.00389483	-0.0100759	0.992206
												491	0.00269317	0.000720825	-0.0136658	0.993886
												497	-0.00624003	-0.00146854	-0.0140098	0.990817
												503	-0.000681852	-0.000419121	-0.0170766	0.991236
												509	-0.000918749	0.00537452	-0.0103017	0.99528
												515	-0.00144724	0.00118236	-0.0174551	0.99044
												521	0.000500661	0.00212973	-0.0103405	0.994631
												527	-0.000518695	0.00549508	-0.0119154	0.991878
												533	0.000254677	0.00598108	-0.00859063	0.992779
												539	-0.00606979	0.00164137	-0.0141928	0.99215
												545	-0.000977982	0.00171755	-0.0101036	0.993362
												551	-0.00507836	0.00150944	-0.0107637	0.991385
												557	-0.00962452	-0.000845066	-0.0152312	0.98934
												563	-0.00633091	-0.000144944	-0.0121415	0.987676
												569	-0.00460778	-4.99601e-05	-0.0120312	0.991171
												575	-0.00646377	0.000727337	-0.0103383	0.991385
												581	0.00118104	-0.000731479	-0.0065479	0.989846
												587	-0.00311617	0.0027533	-0.01406	0.989795
												593	-0.00648331	-0.00379191	-0.0106205	0.989017
												599	-0.00319558	-0.00119449	-0.00968163	0.988886
												605	-0.00532829	0.00118176	-0.010332	0.991749
[truncated: 8 more columns]

## Sheet: Fig. 2B
Donor (n)	Progesterone	PGE1	NH4Cl		Patient ID	Progesterone	PGE1	NH4Cl
1	0.715964	0.51935	0.262889		C1	0.0125217	0.0144953	0.0158563
2	0.408005	0.379376	0.201221		C2	0.00582348	0.0130496	0.00787234
3	0.887921	X	X		C3	0.0106066	X	X
4	0.557608	0.342197	X		C4	0.00296025	0.00222019	X
5	0.462164	0.371481	X		C5	0.00524962	0.00435199	X
6	0.591778	0.434105	X		C6	0.0105926	0.0156146	X
7	0.519359	0.479859	X		C7	0.00360215	0.00267457	X
8	0.684315	0.325334	0.410193		C8	0.00839297	0.00892973	0.00660703
9	0.8363	0.8	0.7272		C9-1	0.2859	0.1297	0.07978
10	0.8597	0.7082	0.6142		C9-2	0.2619	0.08224	0.06161
11	0.6751	0.5537	0.6167		C9-3	0.2297	0.06147	0.0541
X - not measured

## Sheet: Fig. 2C
Donor											Patient C6
	HS					NaDVF						HS					NaDVF
time (ms)	I (pA) @-100mV	I (pA) @100mV	I (pA)@150mV		time (ms)	I (pA) @-100mV	I (pA) @100mV	I (pA)@150mV			time (ms)	I (pA) @-100mV	I (pA) @100mV	I (pA)@150mV		time (ms)	I (pA) @-100mV	I (pA) @100mV	I (pA)@150mV
0	-2.39258	-4.12598	-3.97034		0	-45.1843	-45.7458	-53.7262			0	-5.14526	-5.36804	-5.39551		0	-4.97742	-15.2527	-3.34778
0.2	-2.32849	-4.04968	-4.45251		0.2	-43.457	-43.5028	-50.4883			0.2	-5.47485	-5.22156	-5.79529		0.2	-5.09644	-11.026	-3.16162
0.4	-3.41492	-3.55835	-3.51257		0.4	-42.746	-43.2739	-44.2657			0.4	-5.58166	-6.3385	-6.95801		0.4	-5.0415	-5.95093	-2.95715
0.6	-1.15051	-3.89404	-2.58484		0.6	-45.1294	-43.869	-43.6279			0.6	-5.73425	-5.94482	-5.07812		0.6	-3.95813	-2.81372	-4.66614
0.8	-2.52686	-3.33862	-4.12598		0.8	-36.4838	-39.9506	-55.1453			0.8	-3.60413	-4.16565	-6.5155		0.8	-4.09241	-5.67322	-3.14941
1	-3.8269	-4.11682	-3.83606		1	-29.0771	-40.9759	-57.9742			1	-5.60608	-5.5603	-5.57251		1	-4.15344	-3.61938	-3.07007
1.2	-3.19519	-2.7771	-3.65906		1.2	-28.7598	-46.9635	-50.5127			1.2	-5.41992	-5.71289	-5.26123		1.2	-4.6875	-6.20422	-3.97949
1.4	-3.79639	-3.58276	-3.14636		1.4	-32.8247	-43.3533	-52.0416			1.4	-5.4657	-5.42602	-5.1239		1.4	-2.79846	-5.56335	-3.7323
1.6	-3.39661	-4.72412	-3.28674		1.6	-27.1149	-35.3699	-57.7209			1.6	-5.06287	-5.63354	-6.58264		1.6	-6.35071	-6.427	-4.94385
1.8	-2.68555	-2.3407	-2.83203		1.8	-29.8096	-37.9974	-60.4095			1.8	-4.37927	-5.57861	-5.22461		1.8	-5.10559	-4.49524	-7.07703
2	-3.17993	-4.26025	-3.9856		2	-30.1666	-29.5013	-54.2236			2	-5.9967	-6.24695	-6.58874		2	-2.8717	-6.22253	-6.39343
2.2	-3.72009	-2.84424	-4.24194		2.2	-36.084	-28.6499	-43.7714			2.2	-5.45044	-4.66309	-4.6936		2.2	-6.8512	-7.51343	-6.03943
2.4	-2.72522	-5.37415	-2.84424		2.4	-35.083	-32.0892	-45.1172			2.4	-5.16663	-6.00281	-4.27551		2.4	-5.91736	-8.98743	-6.47888
2.6	-4.18091	-2.67334	-3.8208		2.6	-34.6497	-37.8448	-44.1284			2.6	-5.17578	-6.28967	-6.24695		2.6	-6.65894	-11.6211	-6.17676
2.8	-2.67944	-3.36304	-3.95203		2.8	-34.8877	-37.9211	-44.2291			2.8	-5.12695	-5.50232	-5.59082		2.8	-4.81567	-8.87146	-6.16455
3	-32.7515	-45.0867	-44.1193		3	-69.4611	-52.0966	-48.111			3	-169.788	-183.96	-184.21		3	-155.954	-188.663	-184.253
3.2	-56.7779	243.707	126.16		3.2	-100.253	205.313	262.064			3.2	-43.6493	-23.3276	13.3301		3.2	-37.9639	35.5865	-137.012
3.4	-26.8707	214.352	268.6		3.4	-72.7356	192.004	270.291			3.4	-4.15344	-2.62451	-0.53406		3.4	-3.15857	-5.94482	-10.6537
3.6	-19.1101	147.058	189.706		3.6	-60.3973	140.527	222.791			3.6	-10.495	41.803	53.3813		3.6	-10.8856	46.6187	63.089
3.8	-14.6942	104.413	133.429		3.8	-53.1952	111.261	192.828			3.8	-10.8246	49.4476	62.6861		3.8	-14.5996	51.654	70.5566
4	-12.4054	76.1841	101.334		4	-49.4232	92.7002	177.228			4	-10.3912	46.1914	58.1604		4	-17.3706	45.3796	61.5631
4.2	-9.8053	59.9091	76.5472		4.2	-54.2664	86.7767	177.878			4.2	-8.27026	39.4134	49.9207		4.2	-15.1184	37.2833	51.6724
4.4	-7.76062	46.1059	62.6892		4.4	-55.304	80.8197	178.763			4.4	-9.50012	33.963	43.8293		4.4	-14.5172	33.1573	42.8741
4.6	-7.18384	38.5345	51.6693		4.6	-50.116	81.1432	183.899			4.6	-9.40857	30.1483	39.8285		4.6	-10.2692	26.825	36.9812
4.8	-7.52563	32.605	45.3613		4.8	-50.7934	77.0019	190.524			4.8	-9.06372	27.1027	36.9415		4.8	-10.2325	23.41	33.4259
5	-5.97534	27.4078	39.5813		5	-47.7997	76.2421	200.275			5	-8.93249	24.8444	33.1329		5	-9.18274	21.7163	30.5359
5.2	-5.58472	25.3021	34.6802		5.2	-46.4294	76.5503	204.694			5.2	-7.72095	22.0276	31.488		5.2	-8.51746	21.4111	28.7262
5.4	-6.22864	22.8088	31.8024		5.4	-47.821	76.8463	209.152			5.4	-8.00476	21.4569	29.6844		5.4	-8.54797	20.1691	25.9674
5.6	-6.05469	19.1742	29.4891		5.6	-38.3881	78.4851	216.632			5.6	-7.42187	19.5129	29.4739		5.6	-10.4736	18.2129	24.2615
5.8	-4.94995	19.7754	27.8717		5.8	-30.2124	78.0517	229.745			5.8	-8.72803	19.2291	27.4261		5.8	-9.39331	18.9941	24.0448
6	-5.37109	17.4896	23.5382		6	-36.9476	74.115	236.462			6	-7.00989	18.4418	25.3571		6	-9.79309	17.1326	22.4304
6.2	-4.80652	15.805	25.6683		6.2	-43.5181	75	257.803			6.2	-6.86645	15.4999	25.2502		6.2	-13.446	16.9495	20.4559
6.4	-4.50745	15.3259	23.5901		6.4	-45.0653	78.8086	248.264			6.4	-7.92847	17.4622	23.5687		6.4	-9.39941	15.2557	20.6451
6.6	-4.83398	15.3442	20.8832		6.6	-49.4751	79.4342	248.657			6.6	-8.19702	16.7969	23.4528		6.6	-11.4807	14.7858	19.1376
6.8	-4.53796	13.8641	20.6146		6.8	-51.0528	86.3739	266.507			6.8	-7.04346	15.4846	22.6166		6.8	-11.5845	12.9211	19.2841
7	-3.9093	11.9965	19.2566		7	-52.0172	94.7388	271.173			7	-7.67822	13.9221	23.642		7	-8.44421	14.093	19.0765
7.2	-4.65088	13.3789	19.1376		7.2	-46.2677	94.1406	278.513			7.2	-8.20923	14.8865	24.0692		7.2	-7.50122	13.9008	16.7114
7.4	-4.26331	11.8378	18.4875		7.4	-45.05	94.9127	285.495			7.4	-6.9458	13.9008	23.3246		7.4	-8.87451	11.911	18.1915
7.6	-4.19617	10.965	18.045		7.6	-45.0348	90.6463	290.109			7.6	-7.42798	14.1144	23.2208		7.6	-8.6792	10.8276	16.7175
7.8	-4.37622	10.4675	19.4153		7.8	-47.2504	97.3144	282.645			7.8	-6.90002	13.2202	22.8119		7.8	-7.35168	12.2711	15.9485
8	-4.87976	12.4359	17.7033		8	-44.7357	102.136	281.689			8	-7.88879	13.7451	20.8893		8	-8.38013	12.1063	16.4825
8.2	-3.92761	10.08	16.9098		8.2	-52.9541	103.183	295.511			8.2	-7.5592	12.3352	20.7703		8.2	-7.5592	11.2274	16.0309
8.4	-3.57971	9.81445	16.9434		8.4	-53.6804	103.946	308.594			8.4	-8.53882	13.2446	22.1008		8.4	-7.32727	9.65881	15.1581
8.6	-3.90625	10.3546	17.5537		8.6	-46.46	104.62	315.808			8.6	-6.81763	12.7319	23.114		8.6	-6.77795	12.3718	15.3198
8.8	-4.72717	9.60998	16.7908		8.8	-50.119	110.611	315.359			8.8	-6.63147	11.4105	20.0653		8.8	-8.63037	13.6749	15.2435
9	-4.91943	9.30481	17.2119		9	-47.8485	113.562	302.872			9	-8.30383	12.7441	19.6625		9	-9.03931	13.0188	14.8377
9.2	-4.19617	9.1095	16.0492		9.2	-39.0137	111.569	300.47			9.2	-7.51953	11.1481	21.2067		9.2	-8.64563	12.1521	16.0248
9.4	-4.06189	10.1776	15.3992		9.4	-38.9862	115.588	316.791			9.4	-8.3313	11.026	19.8914		9.4	-5.18799	10.8307	16.0339
9.6	-3.70178	10.1013	15.8295		9.6	-44.2932	120.013	317.615			9.6	-7.40662	12.0575	18.9514		9.6	-4.94995	10.199	14.0503
9.8	-5.00793	9.18579	15.7074		9.8	-39.8224	126.996	311.603			9.8	-7.55005	11.9354	18.988		9.8	-5.65796	10.1959	14.7217
10	-3.54919	8.40149	16.0431		10	-39.1968	125.616	315.756			10	-7.2052	10.9039	17.4439		10	-4.02527	9.99451	14.4745
10.2	-3.79028	9.49097	16.4185		10.2	-46.1975	124.115	324.078			10.2	-7.27539	11.5784	18.4418		10.2	-5.18799	11.2945	14.2822
10.4	-3.41492	9.06677	15.9485		10.4	-45.5597	121.643	332.083			10.4	-6.28967	11.8561	16.3666		10.4	-7.41882	9.94263	14.154
10.6	-5.18188	10.0525	16.0797		10.6	-39.5355	123.682	335.248			10.6	-6.82983	11.1969	18.7012		10.6	-9.17969	9.77478	15.5029
10.8	-3.22266	9.11255	15.7471		10.8	-35.9589	120.322	339.004			10.8	-8.12378	10.7819	16.214		10.8	-5.3833	9.11865	13.4552
11	-3.2074	8.18787	15.6952		11	-37.3505	122.8	336.542			11	-7.04651	10.5469	17.8894		11	-6.91833	9.27429	15.0726
11.2	-4.40979	8.03528	15.1581		11.2	-34.9426	125.986	330.179			11.2	-8.5968	11.9598	17.6483		11.2	-4.3335	7.89184	13.4491
11.4	-3.18603	8.24585	15.4358		11.4	-35.8215	123.477	339.041			11.4	-6.25	11.0565	16.8213		11.4	-5.93872	10.1074	14.3433
11.6	-3.18603	8.55102	15.8691		11.6	-41.7847	122.357	338.385			11.6	-6.85425	10.7697	17.6178		11.6	-5.16968	8.83789	14.1632
11.8	-4.41894	7.59277	16.7511		11.8	-38.9038	129.022	344.07			11.8	-7.12891	11.3556	15.8874		11.8	-5.88684	8.93249	15.0391
12	-4.44946	7.82165	16.5863		12	-38.6047	133.09	345.16			12	-7.63855	10.1074	16.7725		12	-4.11987	8.47473	14.0289
12.2	-3.74756	8.4137	14.9841		12.2	-39.8651	132.08	344.083			12.2	-7.08313	10.5255	16.6138		12.2	-4.47388	7.11975	13.8336
12.4	-3.26538	6.13403	16.394		12.4	-46.9849	136.884	346.039			12.4	-7.48596	10.3241	17.1875		12.4	-4.13818	8.70666	14.7705
12.6	-2.78931	9.05456	14.7461		12.6	-46.3287	140.655	355.847			12.6	-8.32519	11.3434	16.745		12.6	-4.953	9.79614	12.9211
12.8	-4.58374	7.95898	16.2903		12.8	-39.3158	139.404	365.454			12.8	-6.8634	10.4431	16.156		12.8	-3.50952	8.12683	13.5132
13	-3.16162	6.05774	14.8102		13	-41.9342	138.242	367.526			13	-5.91736	9.95788	16.5222		13	-3.91541	9.49707	14.3646
13.2	-3.479	8.08105	15.9119		13.2	-42.9413	138.788	360.477			13.2	-7.50122	11.3098	16.2994		13.2	-4.10156	8.98437	13.2019
13.4	-4.01611	7.67517	14.9902		13.4	-43.3929	134.894	365.778			13.4	-5.88989	10.1196	16.3178		13.4	-5.83496	11.2152	13.0127
13.6	-3.9093	6.49414	14.3005		13.6	-46.2402	134.851	356.134			13.6	-6.73523	10.6354	15.4938		13.6	-4.47082	9.37805	12.6434
13.8	-4.26941	7.07397	16.0004		13.8	-46.1151	135.236	357.837			13.8	-6.97021	10.3455	17.4286		13.8	-5.02014	10.6262	13.3148
14	-3.08838	7.68738	16.1285		14	-44.4427	134.967	341.84			14	-6.92444	10.5499	15.9729		14	-5.5603	13.4399	13.4613
14.2	-3.83606	7.13196	15.1092		14.2	-44.0979	141.568	349.164			14.2	-6.66809	12.3352	15.2924		14.2	-3.97949	11.1542	12.0727
14.4	-4.89807	7.67517	16.1011		14.4	-47.8485	142.249	362.65			14.4	-6.62231	8.56628	16.9708		14.4	-5.43213	10.6293	13.5803
14.6	-4.58679	7.49512	14.9322		14.6	-50.5646	143.552	369.083			14.6	-6.22559	9.78699	14.8315		14.6	-4.37317	8.81042	12.9944
14.8	-2.97241	8.078	14.1907		14.8	-42.9108	141.397	365.695			14.8	-7.25403	11.438	17.1051		14.8	-5.30395	9.23767	13.1653
15	-4.47998	7.27234	14.5355		15	-38.7726	142.087	377.057			15	-7.44629	8.51135	15.7776		15	-4.422	9.40552	13.0219
15.2	-4.17786	6.75964	15.6921		15.2	-49.4171	143.814	373.581			15.2	-7.7301	10.5438	16.8152		15.2	-4.9469	10.8917	11.4746
15.4	-3.7384	7.18384	15.3259		15.4	-48.2544	137.982	370.917			15.4	-6.24695	10.0433	16.5039		15.4	-4.5929	9.92126	12.2406
15.6	-2.57568	7.14722	15.7928		15.6	-45.7031	141.595	374.744			15.6	-6.84204	9.25903	15.155		15.6	-5.37109	8.13293	12.3901
15.8	-4.13513	6.41479	13.8458		15.8	-48.2025	144.87	380.618			15.8	-6.29883	10.022	17.1204		15.8	-3.95813	9.32007	13.9252
16	-4.19617	6.22864	15.0299		16	-48.5199	143.698	388.046			16	-6.96716	9.94568	17.0868		16	-6.80237	7.33032	12.7899
16.2	-3.59802	7.34253	15.2069		16.2	-46.4508	143.155	398.88			16.2	-6.70471	10.0037	17.0288		16.2	-5.61218	8.73413	12.2253
16.4	-4.01611	8.41064	14.798		16.4	-45.2484	147.031	398.355			16.4	-5.56946	10.0678	15.8874		16.4	-5.20019	7.89795	13.446
16.6	-3.76892	7.08313	15.0482		16.6	-50.3418	150.253	391.357			16.6	-7.42493	10.9924	15.3961		16.6	-5.2124	7.88269	12.0575
16.8	-2.63977	6.15234	15.6616		16.8	-45.752	150.119	385.812			16.8	-7.63245	9.17358	17.2424		16.8	-7.70874	7.68127	13.8092
17	-3.9856	6.75659	15.6311		17	-48.0652	146.332	387.811			17	-5.88379	10.4034	15.7837		17	-4.03748	8.10547	13.0341
17.2	-3.8147	7.02209	14.4043		17.2	-49.6307	144.357	382.04			17.2	-6.84204	10.4706	16.2201		17.2	-4.10156	6.57654	12.1124
17.4	-4.15955	6.19507	16.8396		17.4	-57.6721	146.341	386.603			17.4	-7.724	9.23462	15.4541		17.4	-4.56238	7.12585	12.1429
17.6	-4.83398	6.32324	16.3727		17.6	-58.0231	145.898	386.353			17.6	-7.53479	9.85107	16.4398		17.6	-4.99573	7.04651	12.0727
17.8	-3.70483	6.74133	14.4745		17.8	-53.8086	149.332	382.48			17.8	-5.10254	9.59778	16.684		17.8	-4.83704	6.63147	11.5662
18	-3.13416	6.78101	14.7858		18	-52.7954	155.411	388.296			18	-6.75659	9.58252	14.917		18	-5.13611	6.49414	12.9303
18.2	-3.17078	7.20825	15.3626		18.2	-47.1435	162.045	392.972			18.2	-6.29883	9.31702	16.0034		18.2	-5.52978	7.63245	13.0676
18.4	-3.71399	5.33447	16.8945		18.4	-45.6451	160.892	395.932			18.4	-6.44226	10.7391	16.153		18.4	-4.55627	6.61316	12.0941
18.6	-3.90015	5.95703	15.4083		18.6	-50.4791	155.246	394.449			18.6	-6.73828	9.2041	16.217		18.6	-7.71179	6.68335	13.1409
18.8	-4.56543	6.70166	14.3463		18.8	-53.2288	154.755	399.997			18.8	-6.19507	10.9405	15.4938		18.8	-6.96716	7.22656	11.8866
19	-3.02429	5.79529	14.1479		19	-56.9061	153.409	394.617			19	-8.1543	11.7096	16.4703		19	-7.60498	7.54089	11.6058
19.2	-3.61023	7.11365	15.7806		19.2	-53.1494	157.083	397.69			19.2	-7.46155	9.57336	15.5121		19.2	-4.23584	5.92041	12.1277
19.4	-2.77405	6.64673	14.7919		19.4	-47.6501	152.057	394.598			19.4	-5.61218	10.733	15.918		19.4	-5.63965	6.66809	11.2274
19.6	-4.43115	6.25	14.1724		19.6	-35.6567	150.351	387.128			19.6	-8.26111	10.9192	14.8926		19.6	-4.84009	7.62329	12.5793
19.8	-3.95508	5.21851	14.4531		19.8	-28.8666	152.664	393.378			19.8	-5.75867	9.3689	15.6891		19.8	-9.26819	5.84106	12.7472
20	-4.38232	6.80237	14.3555		20	-31.3477	156.519	399.835			20	-6.46362	9.29565	16.8854		20	-11.8347	6.7749	12.2467
20.2	-3.68957	6.73523	14.444		20.2	-35.0861	158.777	404.034			20.2	-7.08923	9.73816	15.0726		20.2	-10.0678	6.91223	12.1643
20.4	-3.44238	5.20325	14.6545		20.4	-40.9088	156.552	399.963			20.4	-5.99976	8.82263	15.8508		20.4	-7.50122	7.16248	13.0615
20.6	-3.2959	6.82983	14.5691		20.6	-44.2291	156.317	400.15			20.6	-6.53381	8.53577	15.7867		20.6	-9.28345	6.89392	12.3627
20.8	-4.52881	6.65588	15.7837		20.8	-53.7842	157.306	388.577			20.8	-6.94275	11.6943	16.1316		20.8	-6.91528	7.47681	12.0972
21	-4.19006	5.74646	15.1489		21	-55.0598	160.87	389.844			21	-7.49512	9.60998	15.0696		21	-7.79724	8.47473	11.734
21.2	-5.10254	6.97327	14.6606		21.2	-54.2816	165.366	395.532			21.2	-5.28259	10.4034	15.686		21.2	-4.91028	6.65588	11.6119
21.4	-4.05273	6.16455	16.0004		21.4	-49.234	163.04	404.071			21.4	-7.17773	9.06372	14.7095		21.4	-8.77991	8.84094	11.9873
21.6	-4.6814	4.64477	16.2628		21.6	-43.6737	164.423	397.208			21.6	-6.4331	9.25598	15.1367		21.6	-9.51233	8.92334	11.4899
21.8	-3.35388	7.36694	15.3229		21.8	-45.2332	164.23	397.168			21.8	-6.81152	9.80225	15.6952		21.8	-6.52771	7.4585	11.908
22	-3.65906	6.604	15.4816		22	-49.2981	166.022	410.892			22	-6.38123	9.92737	14.2059		22	-4.51355	9.23767	10.9345
22.2	-3.27759	5.99365	14.1998		22.2	-52.3285	166.821	402.82			22.2	-8.04138	9.66492	15.9698		22.2	-4.92554	7.77893	11.1053
22.4	-4.8584	6.30188	15.033		22.4	-45.694	163.174	394.791			22.4	-6.60095	8.6029	15.2344		22.4	-6.71387	7.29675	10.5316
22.6	-3.02429	6.38733	15.0513		22.6	-40.4907	160.919	389.511			22.6	-6.24695	10.2905	15.3534		22.6	-7.76062	7.51953	12.3138
22.8	-5.2063	4.99268	15.4755		22.8	-42.1936	163.419	385.568			22.8	-6.9519	9.729	16.2598		22.8	-8.49609	6.39954	11.9354
23	-4.0863	6.50635	14.5996		23	-43.042	161.7	387.787			23	-6.66504	10.4614	16.2964		23	-6.06689	7.00684	11.7188
23.2	-3.60413	6.35986	15.7349		23.2	-38.3881	158.255	384.857			23.2	-6.10962	9.68933	15.2832		23.2	-5.78308	6.84814	11.5509
23.4	-4.26636	6.57349	16.571		23.4	-34.4208	161.887	394.806			23.4	-6.60095	10.4279	13.8519		23.4	-4.69055	7.40967	11.6333
23.6	-3.65295	5.32532	14.6484		23.6	-32.6691	158.325	390.32			23.6	-7.04956	8.66089	15.3442		23.6	-4.74243	6.03943	11.4075
23.8	-3.9093	6.88782	15.5823		23.8	-32.3792	159.409	387.109			23.8	-7.87964	9.57336	14.9719		23.8	-4.25415	8.40149	11.5112
24	-3.95813	4.96826	15.7623		24	-39.3402	156.299	389.236			24	-5.56946	9.04541	15.7257		24	-7.3761	8.39233	11.969
24.2	-4.90112	6.23779	15.5823		24.2	-30.5054	153.693	385.394			24.2	-6.88782	10.022	14.4318		24.2	-6.84204	9.77478	12.0117
24.4	-5.18494	6.21643	16.04		24.4	-25.5341	156.464	382.892			24.4	-6.36902	9.17358	15.3534		24.4	-16.7999	5.85327	12.4817
24.6	-3.87878	7.08313	14.2609		24.6	-31.7505	151.016	388.138			24.6	-6.45447	9.78699	15.5365		24.6	-9.13696	4.69055	10.7452
24.8	-2.8656	6.55823	14.5325		24.8	-35.8948	149.094	384.738			24.8	-7.79114	9.49097	15.7776		24.8	-15.2283	7.66296	11.1328
25	-4.15955	5.51147	16.3208		25	-33.9355	158.051	387.128			25	-5.85327	8.59375	14.444		25	-13.8886	6.11267	12.3718
25.2	-4.34875	6.44226	16.5619		25.2	-36.0504	160.33	378.674			25.2	-6.98547	9.02405	16.3696		25.2	-9.42993	6.5918	10.6659
25.4	-3.85742	6.96411	15.1428		25.4	-41.0828	161.136	386.078			25.4	-6.96716	8.81348	15.8844		25.4	-6.73828	6.80237	11.6303
25.6	-2.67029	5.45044	15.7501		25.6	-41.51	155.637	388.483			25.6	-6.65894	8.59375	14.2822		25.6	-5.4779	8.2489	12.2284
25.8	-5.11169	6.27441	16.1102		25.8	-38.0524	162.796	386.072			25.8	-5.44128	9.47876	15.4785		25.8	-5.69763	8.01697	10.5225
26	-3.67432	6.37512	13.7421		26	-34.5917	163.846	397.021			26	-7.9956	8.23975	16.6107		26	-8.52661	8.64868	13.1256
26.2	-5.15137	6.56738	15.7623		26.2	-34.6954	154.041	387.131			26.2	-5.91431	8.77991	15.2344		26.2	-9.12475	8.21533	10.2661
26.4	-3.88184	5.85022	15.0207		26.4	-37.5091	155.981	397.147			26.4	-7.22046	9.44214	15.4205		26.4	-10.498	7.72095	12.857
26.6	-3.7262	6.70776	15.7165		26.6	-38.1287	158.392	387.244			26.6	-7.56836	9.26208	14.4714		26.6	-7.58667	6.68335	11.676
26.8	-3.43323	6.40259	15.0482		26.8	-33.2764	161.966	386.42			26.8	-7.82776	9.30786	16.4764		26.8	-8.30688	9.34143	10.7697
27	-4.36401	6.61621	15.5151		27	-36.8683	161.78	401.913			27	-7.00378	8.48083	12.5		27	-5.78613	11.3434	11.5906
27.2	-3.48816	6.28662	16.2293		27.2	-38.681	166.055	403.174			27.2	-7.06482	8.29468	16.4062		27.2	-7.16858	6.97937	10.8917
27.4	-4.4342	6.05164	15.4236		27.4	-40.1001	165.936	404.886			27.4	-7.10144	10.2417	14.9231		27.4	-6.17065	7.26013	11.1908
27.6	-3.29895	5.80749	14.9231		27.6	-46.8903	163.989	406.982			27.6	-7.39136	7.57446	14.7522		27.6	-7.15027	6.75354	11.3831
27.8	-4.27551	6.00891	15.7043		27.8	-41.3391	168.893	406.519			27.8	-7.08008	10.3882	15.1459		27.8	-5.34668	9.12475	11.0718
28	-2.95105	7.16553	15.5853		28	-45.1386	168.033	393.222			28	-7.49206	8.99963	14.0655		28	-5.49011	7.83081	12.0789
28.2	-4.01611	5.1178	15.6647		28.2	-44.342	162.308	393.222			28.2	-6.03027	9.5581	13.7695		28.2	-6.5155	9.13696	10.2661
28.4	-4.39758	5.22156	16.3696		28.4	-46.3562	160.959	395.248			28.4	-8.02002	9.87854	14.3707		28.4	-8.97522	8.51135	11.3434
28.6	-3.49731	6.89697	14.7553		28.6	-45.1935	163.986	407.23			28.6	-6.04248	9.57947	15.8325		28.6	-6.64368	7.49817	11.9873
28.8	-3.88184	5.88379	14.2151		28.8	-41.4459	167.273	396.326			28.8	-7.42493	8.10547	15.3656		28.8	-4.44031	8.16955	11.1786
29	-3.57666	6.54297	15.036		29	-42.7338	167.776	395.319			29	-8.17566	7.35168	15.2832		29	-6.80542	6.82983	11.4075
29.2	-4.45251	6.90918	14.801		29.2	-46.3287	167.187	401.379			29.2	-5.92346	8.69446	14.9933		29.2	-9.51538	7.94678	12.7594
29.4	-4.12598	6.21338	15.0268		29.4	-48.0316	162.228	405.545			29.4	-7.00073	8.87451	14.6637		29.4	-6.74438	7.47681	13.1592
29.6	-3.04565	6.78711	15.1154		29.6	-47.0734	162.418	405.075			29.6	-6.57349	8.18176	14.1266		29.6	-6.88171	8.5968	13.7512
29.8	-4.58069	6.22559	14.4531		29.8	-52.8839	163.965	405.67			29.8	-7.31811	8.61511	14.7827		29.8	-7.11365	10.0922	14.4379
30	-2.46277	5.75561	15.9302		30	-54.5563	159.384	401.324			30	-7.36084	8.40759	14.9383		30	-6.27136	8.82568	13.2965
30.2	-3.08533	6.88782	16.4246		30.2	-50.2258	158.533	390.912			30.2	-7.07703	9.22241	14.4501		30.2	-7.32422	8.86536	12.2253
30.4	-3.0304	7.15942	14.9048		30.4	-44.1833	165.192	401.114			30.4	-7.32422	9.03015	15.448		30.4	-7.36389	7.96509	12.8815
30.6	-3.45154	6.26831	14.5935		30.6	-41.8823	167.895	410.983			30.6	-7.01904	8.29468	14.1876		30.6	-8.4198	8.48999	12.1185
30.8	-4.70276	4.55627	15.0726		30.8	-43.692	165.878	410.925			30.8	-6.80542	8.96301	15.625		30.8	-6.05774	7.49817	12.3169
31	-3.39661	7.25708	13.6597		31	-48.2605	161.786	411.822			31	-6.80542	7.14416	14.9017		31	-6.78101	8.38013	11.8072
31.2	-3.13721	7.39136	15.1703		31.2	-48.4283	160.068	409.595			31.2	-8.01086	9.00268	13.9954		31.2	-4.86145	8.21533	11.5875
31.4	-2.62451	4.84314	14.8071		31.4	-51.5503	162.518	409.735			31.4	-6.92139	8.26416	15.4877		31.4	-4.5105	8.26111	12.5946
31.6	-3.61633	6.73828	15.8874		31.6	-50.4669	160.916	406.29			31.6	-6.90308	7.44934	16.1804		31.6	-5.39551	9.1156	13.5467
31.8	-4.01306	6.79626	15.3687		31.8	-58.6395	166.177	404.388			31.8	-5.65491	8.96912	13.9832		31.8	-5.69458	7.92847	12.7655
32	-4.44946	4.92859	16.5436		32	-54.1443	167.841	400.888			32	-7.79419	9.02405	15.3442		32	-7.41882	6.65588	12.2559
32.2	-3.33252	6.37207	14.9139		32.2	-45.7306	170.523	406.195			32.2	-8.54797	7.07397	13.9862		32.2	-12.5275	7.96509	11.3251
32.4	-3.34473	6.06689	16.9067		32.4	-49.0753	172.818	409.43			32.4	-5.76172	8.80127	14.4592		32.4	-11.9415	8.05054	13.2935
32.6	-2.64587	6.86645	15.4541		32.6	-41.1316	168.991	403.467			32.6	-7.80029	8.97522	15.3442		32.6	-8.6792	8.89282	11.6272
32.8	-5.11169	6.58874	15.8539		32.8	-38.9191	164.258	403.961			32.8	-6.66504	8.83179	14.4989		32.8	-7.04651	8.61816	12.1765
33	-3.05786	5.86548	15.7257		33	-38.3118	163.858	399.322			33	-6.17981	9.16443	15.9607		33	-7.41882	8.62121	10.9711
33.2	-4.19922	5.97534	14.8377		33.2	-34.8267	157.764	394.07			33.2	-7.4646	9.64966	14.4043		33.2	-7.36694	8.84094	12.0697
33.4	-2.79846	6.06384	15.7104		33.4	-37.2162	160.782	383.27			33.4	-6.32935	8.83179	14.1205		33.4	-11.7615	8.27942	11.3556
33.6	-2.92969	7.03125	15.4572		33.6	-45.4285	163.864	383.585			33.6	-6.49719	8.15735	14.624		33.6	-11.7127	10.4401	12.2192
33.8	-3.6377	6.66199	16.2293		33.8	-45.7062	165.051	396.036			33.8	-8.32825	7.77283	15.1031		33.8	-6.96411	9.61609	12.2009
34	-3.07312	6.59485	16.2933		34	-41.8915	163.379	404.001			34	-6.96106	9.60083	15.4663		34	-6.91223	10.6323	10.6751
34.2	-3.93066	5.78003	16.9678		34.2	-41.3299	159.671	401.956			34.2	-6.75049	7.13196	14.8377		34.2	-10.8734	8.80127	11.4136
34.4	-3.32336	5.57861	15.9882		34.4	-41.7358	161.438	399.31			34.4	-6.75659	8.97522	15.1276		34.4	-8.91113	8.35876	10.8612
34.6	-4.35791	6.44531	16.3147		34.6	-36.4136	160.226	395.462			34.6	-7.01904	7.59888	14.8804		34.6	-7.34558	9.021	11.1542
34.8	-3.54919	6.35681	16.6992		34.8	-35.4492	157.095	382.986			34.8	-6.54602	8.63037	15.6433		34.8	-5.14831	8.37707	12.3383
35	-3.49731	6.32019	17.0563		35	-34.3231	160.608	388.55			35	-7.08923	8.86841	14.5477		35	-4.13513	10.3393	12.2742
35.2	-4.54712	6.55823	15.5212		35.2	-31.4972	167.868	397.348			35.2	-6.92139	8.25195	15.5762		35.2	-4.81262	8.38623	11.1816
35.4	-2.95715	5.86548	16.5253		35.4	-43.6493	173.297	400.122			35.4	-6.96106	8.32519	15.0787		35.4	-3.80554	8.40454	11.206
35.6	-3.77502	6.31409	15.8997		35.6	-44.7388	174.164	397.278			35.6	-6.8512	7.28149	14.6149		35.6	-4.23584	10.2905	10.9436
35.8	-3.67126	7.27844	15.2588		35.8	-44.3115	171.771	397.833			35.8	-7.00989	8.32825	15.2588		35.8	-4.80347	6.40564	13.446
36	-4.0802	6.19202	16.0553		36	-45.7397	169.214	397.241			36	-7.53479	8.29163	13.678		36	-4.22668	7.11975	12.3077
36.2	-3.74451	4.52881	14.8407		36.2	-44.9036	166.04	396.036			36.2	-6.87256	8.72192	15.2191		36.2	-3.4668	7.76672	11.731
36.4	-3.22876	7.04346	15.7501		36.4	-43.3258	162.698	399.667			36.4	-7.52563	8.88367	14.8254		36.4	-4.86755	7.23267	11.969
36.6	-3.80554	5.6488	17.337		36.6	-43.2861	160.443	399.21			36.6	-6.80542	8.83484	14.9902		36.6	-4.57458	7.65686	11.441
36.8	-3.81165	6.35071	17.6117		36.8	-46.6797	165.808	396.493			36.8	-6.03027	9.06372	15.6311		36.8	-4.72717	7.83691	11.3617
37	-3.98865	6.82068	16.8762		37	-48.523	167.334	382.324			37	-7.24792	8.44726	16.3391		37	-6.97021	6.70776	11.9598
37.2	-4.53796	6.13098	15.5212		37.2	-39.0259	164.185	393.277			37.2	-7.2998	8.14209	16.2293		37.2	-3.40271	7.41882	10.6628
37.4	-3.94287	6.71997	16.6626		37.4	-44.5068	166.171	397.644			37.4	-6.62842	7.71484	14.1693		37.4	-4.8645	6.64368	13.0554
37.6	-2.90832	5.85632	16.5466		37.6	-39.2303	168.884	396.869			37.6	-6.23169	8.20618	15.8203		37.6	-6.15234	7.13806	11.4349
37.8	-3.9032	6.97021	16.275		37.8	-35.2997	168.985	388.367			37.8	-6.53992	9.27429	14.9017		37.8	-4.59595	7.33032	12.1674
38	-4.00696	6.5094	14.7125		38	-39.5813	171.054	388.663			38	-6.68945	7.97729	16.7969		38	-4.41284	6.4331	10.9589
38.2	-3.45764	5.27039	16.0584		38.2	-36.9507	176.984	388.556			38.2	-6.47583	8.15735	15.0024		38.2	-4.73938	5.66406	11.9385
38.4	-3.01208	5.66406	16.3635		38.4	-44.7021	170.132	391.525			38.4	-5.69153	8.22143	16.9586		38.4	-4.38843	5.57556	11.6333
38.6	-3.31116	5.50842	14.917		38.6	-44.3359	164.96	393.811			38.6	-6.58874	8.6853	17.2607		38.6	-7.51648	5.93872	11.3037
38.8	-4.42505	6.20422	15.2069		38.8	-46.9269	169.077	405.243			38.8	-7.31811	9.12781	16.3086		38.8	-8.3374	6.45752	11.8317
39	-3.55225	6.20117	15.8661		39	-46.2891	174.96	413.98			39	-7.56531	8.27026	16.7664		39	-6.28357	7.78809	12.439
39.2	-4.7821	5.91431	15.2374		39.2	-56.3415	174.429	411.221			39.2	-6.14624	8.5144	17.4896		39.2	-9.16748	11.554	10.8612
39.4	-3.77808	6.51855	15.2557		39.4	-56.2683	174.966	406.592			39.4	-6.80542	9.21326	15.8722		39.4	-6.36902	11.4105	10.7758
39.6	-3.79639	5.57861	16.217		39.6	-52.1545	173.016	403.033			39.6	-7.17163	9.37195	16.449		39.6	-6.40869	10.9955	11.6516
39.8	-3.44849	4.80652	15.7959		39.8	-45.1874	171.768	393.253			39.8	-6.15845	7.3761	15.628		39.8	-3.51868	9.93652	12.9303
40	-4.69971	5.44128	15.4419		40	-53.4698	170.322	387.353			40	-7.1228	8.78906	15.4999		40	-6.82983	9.62524	10.788
40.2	-4.00391	7.10754	15.7715		40.2	-48.2788	171.512	387.72			40.2	-7.14111	7.92236	16.0187		40.2	-6.39038	9.11865	10.9711
40.4	-2.9602	5.0415	15.8417		40.4	-53.3813	168.402	384.689			40.4	-5.82886	9.40246	15.8356		40.4	-8.3435	9.59167	12.1826
40.6	-3.74451	5.31311	15.6372		40.6	-44.5099	167.838	397.424			40.6	-5.85327	9.25903	15.445		40.6	-7.1228	9.74121	12.5397
40.8	-3.33252	4.3457	15.0879		40.8	-43.7591	166.824	391.275			40.8	-7.23267	9.35974	16.5375		40.8	-5.91736	9.43909	10.8002
41	-3.98254	5.43518	15.8295		41	-45.8313	166.544	393.918			41	-5.8136	8.97522	16.6046		41	-4.91638	9.25598	11.3007
41.2	-4.38538	6.45142	16.5314		41.2	-54.9683	168.661	388.046			41.2	-7.53479	7.8064	16.1652		41.2	-5.89905	7.77283	12.2589
41.4	-4.37317	6.58874	16.33		41.4	-53.1311	168.491	387.884			41.4	-6.52771	8.20923	15.2191		41.4	-4.21753	9.25598	12.088
41.6	-3.33557	5.28259	16.6931		41.6	-58.194	168.939	377.405			41.6	-6.59485	8.64868	15.2405		41.6	-5.6488	8.17566	11.1359
41.8	-4.41284	6.85425	15.979		41.8	-47.6929	166.611	378.29			41.8	-6.35376	9.14307	15.3717		41.8	-7.76672	8.28552	12.2559
42	-3.06396	5.39551	18.2922		42	-46.5271	173.193	378.952			42	-6.52466	7.72095	15.6738		42	-8.21838	8.24585	10.9009
42.2	-4.09546	6.90308	16.0461		42.2	-45.1019	178.363	377.982			42.2	-7.66602	10.0311	14.9658		42.2	-8.06885	6.86645	10.8337
42.4	-3.18909	5.44739	16.3116		42.4	-45.6451	174.585	383.56			42.4	-6.2561	6.03943	16.4642		42.4	-5.45654	5.57251	11.1481
42.6	-3.6499	5.45044	14.8651		42.6	-46.0358	167.484	382.544			42.6	-7.10754	9.23767	14.6637		42.6	-5.71899	6.89697	11.4685
42.8	-4.88586	5.13306	16.5527		42.8	-44.1071	167.282	389.462			42.8	-6.62537	8.84094	16.2079		42.8	-5.14221	6.55518	10.8337
43	-3.43323	6.02417	15.5701		43	-53.5095	163.031	387.122			43	-6.23169	7.84912	14.9933		43	-6.45142	8.75549	11.5418
43.2	-4.01611	4.61121	16.2781		43.2	-50.5066	166.55	390.533			43.2	-7.87353	8.1665	14.3585		43.2	-6.73828	8.18176	10.1593
43.4	-4.41894	7.65991	15.2588		43.4	-48.0469	166.849	381.802			43.4	-6.61316	9.63745	15.7349		43.4	-7.68433	8.13904	11.2335
43.6	-4.4281	6.63452	17.3584		43.6	-47.0428	166.559	370.306			43.6	-5.75867	8.43506	16.5802		43.6	-5.69153	8.95691	10.9985
43.8	-4.87671	6.45752	15.0177		43.8	-43.75	157.611	370.325			43.8	-8.21838	9.06067	15.8569		43.8	-8.96606	6.83899	11.3068
44	-4.21448	5.65185	16.8274		44	-49.6399	164.529	373.398			44	-5.63965	7.51953	15.4968		44	-8.91113	6.63147	10.3332
44.2	-5.06897	7.14416	16.8579		44.2	-52.6367	166.632	376.013			44.2	-8.00171	9.35974	15.0238		44.2	-9.4696	7.56836	11.6638
44.4	-2.2583	5.37415	16.6565		44.4	-52.8625	159.381	372.098			44.4	-5.82886	9.40246	15.9363		44.4	-10.1959	7.79114	11.029
44.6	-4.29077	6.05774	16.5253		44.6	-53.772	159.833	377.338			44.6	-6.62231	9.80835	15.8691		44.6	-8.27026	6.88171	10.9924
44.8	-3.35999	6.0852	16.3513		44.8	-47.6868	156.793	380.246			44.8	-6.72913	9.12781	14.9689		44.8	-6.90308	9.09424	11.8439
45	-2.41394	4.81567	17.4347		45	-37.9425	154.895	382.321			45	-6.97632	8.74023	14.9963		45	-6.92749	10.1868	10.8521
45.2	-4.26331	6.10657	17.276		45.2	-34.5764	159.421	390.094			45.2	-6.71692	9.41772	15.4083		45.2	-8.72192	10.434	10.91
45.4	-3.96423	6.56433	16.7664		45.4	-36.0565	164.13	390.268			45.4	-7.76367	7.86133	14.2639		45.4	-6.80237	7.71179	11.673
45.6	-4.47998	5.38025	17.6239		45.6	-39.8285	169.513	403.558			45.6	-6.46973	9.26819	15.329		45.6	-9.29565	4.60815	11.9568
45.8	-3.43323	6.09131	15.6586		45.8	-41.2872	167.258	409			45.8	-7.2113	8.56323	14.5477		45.8	-6.39343	6.18286	10.0647
46	-3.87573	5.91125	16.8671		46	-49.408	162.091	407.144			46	-6.18591	8.20618	15.2954		46	-6.62842	8.17566	11.5967
46.2	-3.5675	6.41479	18.0328		46.2	-48.8556	159.674	400.442			46.2	-7.70264	8.90503	15.1489		46.2	-7.70264	5.86243	12.3383
46.4	-2.6123	5.49622	17.0441		46.4	-56.4972	160.87	399.158			46.4	-6.47888	8.57849	15.8081		46.4	-7.40356	5.77698	10.4858
46.6	-4.19922	6.47888	16.2994		46.6	-47.8821	162.817	392.654			46.6	-7.48596	7.35779	14.4959		46.6	-8.61206	7.07092	12.1307
46.8	-2.92969	6.00281	16.3635		46.8	-50.9521	165.094	386.819			46.8	-7.20215	7.94067	16.2262		46.8	-8.99963	4.56848	11.8225
47	-4.17175	5.95703	16.0584		47	-55.4047	164.92	382.4			47	-7.09534	9.12475	15.1581		47	-9.50012	6.46667	10.3882
47.2	-3.40271	6.57959	17.7002		47.2	-49.4751	165.973	384.009			47.2	-6.89087	8.26111	16.0706		47.2	-15.2618	7.80945	11.8683
47.4	-4.53796	6.88782	17.4774		47.4	-59.1614	164.777	382.788			47.4	-6.92749	8.22449	15.2985		47.4	-12.4237	7.38525	10.5408
47.6	-3.43933	5.83496	18.1244		47.6	-57.904	165.253	383.932			47.6	-7.32117	8.43506	14.5844		47.6	-9.38721	7.07092	13.4888
47.8	-4.13208	7.26318	17.2699		47.8	-52.3438	169.62	396.628			47.8	-6.604	7.93152	15.863		47.8	-8.59375	5.52673	10.5011
48	-3.08228	6.3446	17.1051		48	-42.9809	167.709	393.03			48	-7.98035	8.13599	14.8102		48	-9.57031	5.89294	11.5997
48.2	-4.13513	6.75964	17.5324		48.2	-46.6034	166.757	388.388			48.2	-6.82983	9.25903	14.4348		48.2	-17.3248	7.02209	11.029
48.4	-3.77808	5.9021	18.0023		48.4	-46.6827	171.707	391.8			48.4	-7.41882	9.21326	14.4928		48.4	-16.5802	4.83398	11.3831
48.6	-3.70483	6.91833	17.0654		48.6	-48.4955	166.699	398.254			48.6	-7.2052	8.11767	14.331		48.6	-16.4246	5.83496	11.6119
48.8	-3.07312	6.40259	15.0848		48.8	-42.4713	163.626	392.691			48.8	-6.14624	8.7738	15.1154		48.8	-12.9242	7.51343	11.0535
49	-3.30505	5.84412	17.2363		49	-42.9504	164.111	393.076			49	-6.46667	8.6853	14.3768		49	-9.55505	5.29785	11.7432
49.2	-3.302	5.59387	16.3696		49.2	-41.7053	172.449	395.874			49.2	-7.13196	7.97119	14.7827		49.2	-11.206	8.26416	12.1765
49.4	-4.53796	5.96924	16.1285		49.4	-42.9504	173.227	401.26			49.4	-6.69556	9.99451	15.2313		49.4	-8.97827	6.22864	10.9253
49.6	-2.89917	6.35681	16.153		49.6	-46.0815	169.553	406.238			49.6	-7.78198	7.5531	15.2771		49.6	-16.98	7.83997	11.8011
49.8	-3.80249	6.4331	16.983		49.8	-50.827	161.627	409.433			49.8	-6.02722	9.37195	14.3249		49.8	-20.6757	6.63452	10.6751
50	-3.7323	6.55518	15.4907		50	-53.4576	158.496	403.778			50	-7.90405	7.26318	15.1001		50	-12.8052	7.62634	10.9497
50.2	-3.71094	6.4209	17.8894		50.2	-51.5716	160.327	385.663			50.2	-5.60608	8.26111	14.331		50.2	-9.03015	7.43408	11.2854
50.4	-2.78625	6.43616	16.4337		50.4	-61.4014	159.753	391.983			50.4	-7.9956	8.23669	14.6271		50.4	-7.73621	7.42187	11.6241
50.6	-3.93066	6.40869	16.0858		50.6	-56.4453	164.279	387.585			50.6	-6.71997	8.11767	16.0187		50.6	-7.02209	7.39136	11.7798
50.8	-3.30505	6.67114	17.688		50.8	-56.8054	168.576	381.326			50.8	-7.49512	8.64258	15.1794		50.8	-10.4553	7.00378	11.1145
51	-4.53796	7.8064	16.3208		51	-56.308	171.185	390.881			51	-7.01599	7.46765	13.8916		51	-15.4144	6.62537	12.4695
51.2	-2.74353	9.52148	15.6738		51.2	-49.1089	172.91	399.359			51.2	-6.72302	8.44116	15.2222		51.2	-11.1908	7.26013	11.618
51.4	-2.92969	6.79932	18.0481		51.4	-52.0294	173.224	399.618			51.4	-6.51245	7.00378	15.0513		51.4	-9.90295	5.20935	10.4004
51.6	-3.32947	6.88171	16.4947		51.6	-53.6133	175.583	382.422			51.6	-6.70166	8.89282	15.036		51.6	-7.38525	6.98547	12.915
51.8	-3.47595	6.44531	16.925		51.8	-50.9277	181	396.484			51.8	-7.2876	7.45544	14.8346		51.8	-7.31811	6.96716	11.4349
52	-4.42505	5.97229	15.8234		52	-58.6487	181.921	401.181			52	-7.75146	7.08618	14.1357		52	-7.39746	6.61011	12.6831
52.2	-2.51465	6.21643	17.1234		52.2	-55.6824	178.9	388.303			52.2	-5.49927	7.77283	15.5396		52.2	-6.06995	5.51758	11.0596
52.4	-4.38843	6.18591	15.5579		52.4	-48.9838	178.4	377.258			52.4	-7.87659	8.78601	14.8346		52.4	-5.74036	7.00378	12.2131
52.6	-3.84827	6.34766	16.7511		52.6	-41.449	183.005	378.442			52.6	-5.43518	7.94373	15.7532		52.6	-6.52466	6.9397	11.3464
52.8	-3.71399	6.36902	16.9037		52.8	-41.156	182.108	378.473			52.8	-8.88672	6.53992	14.4104		52.8	-5.53284	8.04443	13.0402
53	-2.1698	5.66101	17.569		53	-52.6611	178.983	379.84			53	-6.79626	8.64868	15.5151		53	-6.62842	6.68945	10.6476
53.2	-3.14636	6.18591	16.6321		53.2	-56.0303	173.993	382.425			53.2	-6.61621	7.87353	15.982		53.2	-6.59485	7.49206	12.5366
53.4	-4.03442	5.91736	16.2018		53.4	-45.5963	175.58	388.461			53.4	-7.50427	7.30286	16.4123		53.4	-5.69458	6.52466	13.3179
53.6	-4.71191	4.74548	17.7185		53.6	-39.4714	178.479	384.146			53.6	-6.1615	8.38928	15.1672		53.6	-6.20117	6.76269	13.7238
53.8	-3.27454	7.02209	16.2933		53.8	-34.9975	178.885	389.954			53.8	-7.17468	7.62024	15.5975		53.8	-7.13806	8.12073	11.7188
54	-3.63159	6.35376	16.7175		54	-38.3209	178.696	386.758			54	-6.61316	9.94568	15.4144		54	-9.86633	7.62939	11.5875
54.2	-2.72827	5.70984	15.0909		54.2	-33.7677	175.659	385.693			54.2	-6.3385	7.95593	16.0584		54.2	-11.5631	6.81763	12.8967
54.4	-3.35083	6.31103	15.155		54.4	-28.9459	173.358	379.852			54.4	-7.47375	7.69653	14.4012		54.4	-12.7075	6.14624	12.3688
54.6	-3.9856	7.33337	17.102		54.6	-32.8247	172.562	386.896			54.6	-7.68127	7.47986	14.6545		54.6	-10.3546	7.80945	15.9424
54.8	-3.10669	6.47888	16.2598		54.8	-40.7288	173.056	389.322			54.8	-5.33752	7.49817	15.8478		54.8	-8.68225	7.33032	12.1735
55	-4.01306	6.61621	16.6901		55	-36.5723	166.968	386.752			55	-6.81152	7.66601	16.3757		55	-10.9711	6.88477	14.5691
55.2	-4.23584	6.10046	17.0868		55.2	-38.1103	169.333	376.743			55.2	-6.49719	8.67615	16.275		55.2	-8.28552	7.1106	11.8317
55.4	-3.0426	4.87671	15.6525		55.4	-37.7991	171.423	375.812			55.4	-7.29675	8.32214	15.2496		55.4	-7.67517	5.07202	12.1155
55.6	-3.97949	5.85632	16.037		55.6	-40.4083	172.653	381.021			55.6	-6.59485	8.43506	14.6942		55.6	-9.58557	7.04956	14.4348
55.8	-4.35486	6.60706	16.8304		55.8	-38.2843	170.624	388.959			55.8	-6.40259	8.38928	15.686		55.8	-8.39844	4.57153	13.4735
56	-3.2959	5.85327	16.5314		56	-39.6545	171.643	384.277			56	-6.42395	8.74329	15.6067		56	-8.26111	6.56738	14.2425
56.2	-2.45972	6.12793	15.7898		56.2	-44.6106	173.132	393.927			56.2	-6.10962	8.06579	13.6444		56.2	-9.95178	6.01501	14.1937
56.4	-4.27856	5.03845	16.2567		56.4	-46.6919	174.115	397.479			56.4	-7.40051	7.73315	16.0584		56.4	-4.91028	7.61108	13.8428
56.6	-4.15649	6.27747	16.9617		56.6	-42.7704	176.428	398.434			56.6	-7.2998	8.56018	15.86		56.6	-7.48291	6.5033	13.5223
56.8	-3.76892	6.06689	16.394		56.8	-35.6232	176.776	400.574			56.8	-6.84814	7.97729	15.805		56.8	-7.03735	7.24792	11.5875
57	-3.30811	6.10657	16.4642		57	-33.1024	175.961	404.633			57	-6.64978	8.30383	14.7217		57	-5.20325	7.16553	13.2355
57.2	-3.79333	6.48193	16.4795		57.2	-37.9364	177.643	403.479			57.2	-6.46667	8.48083	16.1682		57.2	-5.28259	8.54187	11.6669
57.4	-3.92456	5.95398	16.3788		57.4	-35.5133	175.949	393.558			57.4	-6.83289	8.49914	14.09		57.4	-4.45251	6.37207	11.3831
57.6	-2.99072	5.84412	16.2293		57.6	-40.5823	181.564	387.341			57.6	-6.16455	7.97424	16.3208		57.6	-5.51758	5.94177	12.3596
57.8	-3.9032	7.34863	14.7278		57.8	-47.9126	182.159	396.643			57.8	-7.78808	7.83691	14.4501		57.8	-6.79321	6.49414	14.9902
58	-3.48511	5.6427	16.3116		58	-47.1191	179.773	402.322			58	-6.28967	8.62427	15.5029		58	-5.45654	6.64673	13.2721
58.2	-4.5166	5.52673	16.0584		58.2	-44.7937	174.127	411.291			58.2	-5.93262	10.1379	16.153		58.2	-5.67932	5.55115	12.1033
58.4	-2.97241	5.74646	15.3259		58.4	-50.7812	184.814	415.802			58.4	-6.87561	7.66601	15.1733		58.4	-7.67822	4.91638	11.1175
58.6	-3.79639	5.75867	16.7084		58.6	-50.061	184.964	418.137			58.6	-5.9082	7.85217	15.0726		58.6	-6.5155	7.83691	12.8143
58.8	-4.00391	5.74951	16.4917		58.8	-49.057	180.325	416.18			58.8	-6.78406	7.79419	15.8539		58.8	-6.69556	6.26526	12.0697
59	-2.72217	7.29065	16.2506		59	-46.6766	182.266	401.474			59	-6.86645	9.60693	14.9902		59	-4.98657	6.49109	12.9639
59.2	-4.84009	6.0791	16.5741		59.2	-35.1501	177.432	397.531			59.2	-6.49719	7.87659	15.2863		59.2	-5.78613	6.81457	13.5773
59.4	-3.97339	6.22864	16.3147		59.4	-38.1989	174.515	403.363			59.4	-6.71692	8.52966	15.387		59.4	-4.97131	5.95703	12.4603
59.6	-2.85645	5.82275	15.7043		59.6	-37.7228	171.838	400.912			59.6	-6.17065	8.18787	15.9332		59.6	-4.97436	5.9906	12.2131
59.8	-3.68042	6.53992	14.8621		59.8	-35.1868	173.682	407.98			59.8	-7.62024	8.27331	13.7085		59.8	-4.6936	4.60205	14.2151
60	-3.08533	6.04553	14.6423		60	-38.4613	170.358	415.497			60	-5.49316	7.82471	15.6769		60	-7.12585	6.05469	11.8164
60.2	-3.8208	5.27344	15.7532		60.2	-38.385	164.877	404.48			60.2	-7.15942	8.9447	15.1276		60.2	-4.599	5.76477	11.4136
60.4	-3.68042	6.69556	18.3319		60.4	-39.2914	169.086	385.422			60.4	-6.38428	9.52148	14.1022		60.4	-6.16455	5.82275	11.4838
60.6	-4.66309	4.79431	16.2842		60.6	-47.1161	170.151	384.357			60.6	-5.97534	7.07397	14.4684		60.6	-8.70972	5.54199	11.0992
60.8	-3.97644	6.85425	16.6626		60.8	-45.6268	169.263	388.351			60.8	-6.58264	8.54187	14.1998		60.8	-6.34155	6.2561	11.9507
61	-3.9032	7.0404	16.153		61	-45.4986	174.649	386.7			61	-6.18591	7.22961	16.9128		61	-4.05273	5.18494	12.0666
61.2	-4.26636	5.67017	16.2415		61.2	-44.2779	178.189	385.297			61.2	-7.40662	9.24072	15.1977		61.2	-5.05676	5.05371	11.3159
61.4	-4.11072	6.08826	16.0156		61.4	-47.4945	183.542	383.792			61.4	-5.92041	6.57043	15.8874		61.4	-3.53699	6.79016	11.441
61.6	-3.45459	5.8136	15.5579		61.6	-48.529	180.344	379.932			61.6	-7.89795	9.11865	15.033		61.6	-4.93164	5.87463	11.0626
61.8	-4.35486	6.64673	16.983		61.8	-45.871	176.138	385.019			61.8	-5.74341	8.20923	15.7165		61.8	-3.77808	5.69153	12.4451
62	-3.10059	5.91125	17.1326		62	-42.5507	171.28	388.138			62	-8.00171	8.64563	15.2863		62	-5.28564	5.25207	12.4512
62.2	-3.79639	5.62744	15.8447		62.2	-45.755	174.368	392.673			62.2	-6.06079	7.86438	16.9311		62.2	-4.28772	5.69153	11.0901
62.4	-3.61328	6.01501	14.6027		62.4	-41.745	174.219	390.759			62.4	-7.27844	9.40857	15.9759		62.4	-4.05884	5.40466	11.792
62.6	-4.37927	6.97632	16.2231		62.6	-45.4407	177.713	402.133			62.6	-5.78003	7.82776	15.6097		62.6	-2.9541	6.03638	11.2305
62.8	-3.00598	7.18079	16.3849		62.8	-43.0969	176.877	394.241			62.8	-6.04248	8.26416	16.0004		62.8	-3.71094	6.39954	12.7167
63	-3.81775	5.59387	15.6708		63	-44.3665	182.553	404.495			63	-7.17773	8.38318	15.5212		63	-4.22363	5.87463	12.3871
63.2	-4.30603	6.18591	17.6086		63.2	-41.9983	186.194	402.097			63.2	-6.29883	7.60193	16.0309		63.2	-4.9408	8.20312	11.8072
63.4	-4.7821	6.68945	17.5354		63.4	-45.4285	185.284	395.068			63.4	-6.13708	7.68738	15.0665		63.4	-4.98657	6.5979	11.5112
63.6	-4.29993	5.71899	17.0319		63.6	-51.8127	180.92	401.413			63.6	-7.52563	7.06482	15.094		63.6	-6.25915	6.76575	11.0779
63.8	-4.62341	6.44836	15.8997		63.8	-43.4357	184.058	400.98			63.8	-6.53381	9.94263	14.3341		63.8	-2.77405	7.55615	11.6913
64	-3.3844	6.06079	17.3431		64	-36.6821	178.946	405.768			64	-6.36291	6.00891	15.3137		64	-5.71289	7.30286	10.6873
64.2	-4.3457	5.25818	16.6778		64.2	-40.9058	179.953	399.472			64.2	-7.85522	8.32214	14.4836		64.2	-2.51465	6.48498	11.2579
64.4	-4.15039	6.71692	16.1469		64.4	-35.0708	179.547	387.924			64.4	-6.39038	7.56225	15.7196		64.4	-4.53796	5.50537	11.9629
64.6	-3.21045	4.92554	16.8549		64.6	-36.9202	182.352	381.897			64.6	-6.47583	9.82971	15.805		64.6	-4.3335	6.84509	10.0342
64.8	-4.85535	6.48804	17.3065		64.8	-38.5284	184.299	392.056			64.8	-6.92749	8.37097	14.9292		64.8	-4.11377	5.94177	10.9924
65	-3.19214	5.94177	16.3422		65	-40.1489	184.943	391.022			65	-7.02515	7.91626	15.625		65	-5.16663	5.23071	12.1216
65.2	-3.27148	5.92041	15.6647		65.2	-39.1266	181.979	401.608			65.2	-6.13098	7.73315	15.4816		65.2	-3.58887	5.76477	11.7004
65.4	-3.30811	6.29578	16.4368		65.4	-38.6597	178.033	401.373			65.4	-6.26221	7.4707	14.6057		65.4	-3.80249	7.14111	11.3434
65.6	-4.82483	6.23474	16.4215		65.6	-47.1954	182.678	397.275			65.6	-6.37512	8.15124	14.7797		65.6	-5.49011	6.97327	11.7676
65.8	-4.74853	5.80749	16.9098		65.8	-40.802	184.497	389.944			65.8	-6.97937	10.0403	15.0665		65.8	-5.56641	7.50122	12.0453
66	-3.13416	6.02722	16.4276		66	-35.7696	179.749	387.634			66	-6.93054	7.46765	16.0217		66	-7.1167	5.98755	10.9222
66.2	-3.85132	5.66406	15.5731		66.2	-34.8358	178.024	393.872			66.2	-6.28357	7.78503	14.8193		66.2	-6.80237	6.65894	10.3119
66.4	-3.96728	5.99976	15.4236		66.4	-33.2642	183.191	392.087			66.4	-7.22046	7.9834	15.1276		66.4	-6.66504	6.12183	10.6628
66.6	-3.62549	7.76672	17.2241		66.6	-38.6078	185.742	392.874			66.6	-7.26623	7.60498	15.9271		66.6	-6.10962	5.84106	11.3342
66.8	-3.78418	5.13306	16.4093		66.8	-38.1653	179.239	396.063			66.8	-5.80444	8.67309	16.5253		66.8	-4.71497	5.48706	11.1725
67	-3.48816	6.86035	16.1682		67	-40.0269	176.562	387.201			67	-6.8573	8.81348	15.5853		67	-6.42395	5.23682	12.3444
67.2	-4.02222	5.69153	15.6982		67.2	-43.9575	177.527	386.27			67.2	-7.62634	7.48901	15.0116		67.2	-4.61426	6.57959	12.2284
67.4	-4.08935	6.03027	15.5548		67.4	-45.6329	177.258	389.001			67.4	-7.6477	8.12988	15.7776		67.4	-5.3833	7.27234	12.1613
67.6	-3.58276	6.4209	15.7715		67.6	-39.4257	177.515	394.421			67.6	-8.00476	8.70972	13.8428		67.6	-4.97742	6.87256	11.1633
67.8	-3.55835	6.84204	16.2018		67.8	-49.0417	179.547	400.015			67.8	-6.27441	7.51038	16.2994		67.8	-6.2439	7.65381	11.3648
68	-3.50037	6.94885	15.1459		68	-44.1742	175.461	404.98			68	-8.14209	7.58667	16.1774		68	-5.03235	5.5603	11.1816
68.2	-4.84009	6.98547	18.4235		68.2	-42.1265	175.607	398.798			68.2	-6.78711	6.47278	14.5783		68.2	-4.67529	5.65491	11.8072
68.4	-2.72217	5.30395	17.6209		68.4	-42.5537	180.304	391.168			68.4	-7.60803	8.84399	14.9261		68.4	-6.50024	7.26013	11.8561
68.6	-4.76379	5.87463	16.5466		68.6	-50.4669	184.729	393.063			68.6	-7.92847	7.63245	15.1428		68.6	-5.83191	7.27844	10.3424
68.8	-4.08325	6.5094	16.7358		68.8	-46.3501	184.14	399.68			68.8	-6.45447	7.74231	15.7837		68.8	-6.79321	5.26733	12.6587
69	-3.96423	5.66711	17.2974		69	-43.8293	183.173	386.7			69	-6.95496	7.65076	14.6118		69	-6.71997	7.52258	11.2274
69.2	-3.31421	6.5918	16.5741		69.2	-49.0906	187.119	386.002			69.2	-7.65686	8.77991	16.5436		69.2	-5.26428	6.01501	11.7432
69.4	-3.22266	6.2439	17.2668		69.4	-45.0439	183.887	397.113			69.4	-6.5094	7.35474	15.7165		69.4	-4.58984	7.42187	11.4166
69.6	-3.06396	5.92956	18.3472		69.6	-39.5782	181.793	400.708			69.6	-6.62231	6.9458	15.918		69.6	-5.0354	5.48096	11.7767
69.8	-3.12195	7.00989	17.5385		69.8	-45.6085	179.385	398.541			69.8	-8.17261	7.724	15.2557		69.8	-8.27026	6.35681	11.673
70	-4.0802	5.9021	16.6778		70	-45.2057	173.181	391.51			70	-6.71081	8.52661	14.5508		70	-16.571	6.35376	12.4176
70.2	-4.18091	7.26929	17.1753		70.2	-45.3644	176.779	392.386			70.2	-6.63757	7.51953	14.4073		70.2	-12.9913	6.62537	11.2335
70.4	-3.69568	6.10657	17.0929		70.4	-51.4313	175.693	409.732			70.4	-7.06177	7.73315	15.1825		70.4	-11.9446	6.35376	12.2253
70.6	-2.83813	6.26831	17.7429		70.6	-49.9786	168.793	408.337			70.6	-7.08618	6.18286	14.4287		70.6	-14.8987	7.724	10.614
70.8	-4.56543	6.12183	17.0471		70.8	-44.6381	164.502	411.734			70.8	-8.56628	8.04138	14.624		70.8	-15.0055	6.70166	12.03
71	-3.65295	6.9397	18.6859		71	-51.1688	164.05	420.575			71	-6.82983	7.9895	14.4134		71	-8.19092	6.45142	12.3291
71.2	-3.82385	6.89087	17.5598		71.2	-44.3176	166.089	415.009			71.2	-6.57349	7.12585	13.0524		71.2	-8.2428	6.54602	10.6628
71.4	-2.90832	6.36597	16.9708		71.4	-41.5405	165.027	411.508			71.4	-6.78406	8.23364	14.6515		71.4	-6.53076	6.57349	13.7329
71.6	-2.61536	6.04858	14.6393		71.6	-42.1417	165.478	405.612			71.6	-7.62634	6.66199	15.3229		71.6	-6.4331	6.12488	11.9598
71.8	-2.70081	5.91431	17.8314		71.8	-45.4895	162.283	406.873			71.8	-6.46362	9.02405	13.8977		71.8	-3.94287	6.79321	11.9904
72	-3.43018	5.86548	19.0277		72	-46.6064	163.867	400.76			72	-7.57751	7.22351	15.1123		72	-9.47571	7.40662	12.5336
72.2	-3.302	7.26318	17.0319		72.2	-43.161	162.338	384.744			72.2	-7.27234	9.23767	14.0961		72.2	-7.1991	8.28247	10.3058
72.4	-2.71912	5.94482	16.3025		72.4	-42.0349	162.961	382.394			72.4	-5.88379	7.00684	16.1469		72.4	-6.79626	6.88171	13.0859
72.6	-3.02734	5.41077	18.0115		72.6	-41.3666	162.366	382.452			72.6	-7.94678	7.71484	14.2914		72.6	-7.901	8.5144	12.0972
72.8	-3.19824	6.71387	17.5385		72.8	-38.147	160.327	387.949			72.8	-5.57251	7.66296	15.4327		72.8	-6.26526	6.46057	12.3413
73	-2.88696	5.71594	16.4368		73	-44.0887	160.925	390.558			73	-7.76977	8.87451	15.2222		73	-4.69971	5.69153	11.8439
73.2	-3.97644	6.21338	17.2699		73.2	-50.415	161.234	396.014			73.2	-7.41272	8.49304	15.4907		73.2	-7.6416	8.23975	12.3261
73.4	-3.73535	5.67932	17.0196		73.4	-39.8102	165.726	398.074			73.4	-6.77185	7.06482	14.209		73.4	-6.46362	6.39954	11.9568
73.6	-3.45154	6.64062	18.2587		73.6	-37.8662	161.887	398.926			73.6	-5.71289	7.57446	14.7919		73.6	-6.1615	5.09338	12.2314
73.8	-3.44238	5.77393	17.9077		73.8	-42.2699	165.469	398.639			73.8	-6.99768	8.34656	15.152		73.8	-6.79626	6.81152	13.2782
74	-3.08838	5.87158	18.2495		74	-40.4358	166.156	396.497			74	-6.83594	8.93249	15.802		74	-6.75049	6.3446	12.0453
74.2	-3.05176	5.51453	18.7866		74.2	-47.1283	172.177	405.942			74.2	-7.54089	7.87964	13.9648		74.2	-8.89892	6.88782	12.7502
74.4	-3.96118	6.11267	18.4509		74.4	-57.2418	172.131	407.69			74.4	-7.31811	8.12073	16.3422		74.4	-8.43811	7.83691	11.7432
74.6	-2.98767	6.45142	18.1671		74.6	-59.1125	171.277	394.687			74.6	-7.08008	8.09936	13.9587		74.6	-6.64978	7.33643	12.4512
74.8	-3.77808	7.3822	16.7114		74.8	-48.8037	170.431	393.619			74.8	-6.55518	7.73926	15.8447		74.8	-5.75256	7.30896	12.2253
75	-3.11584	7.23267	17.8833		75	-41.6931	169.916	394.766			75	-7.23877	7.43408	14.743		75	-5.01099	5.87158	11.7828
75.2	-2.5177	6.58264	17.5903		75.2	-50.6592	173.398	397.51			75.2	-6.9397	9.03625	15.6891		75.2	-6.1676	7.39746	11.1084
75.4	-2.99377	5.90515	17.2821		75.4	-42.9108	170.404	394.333			75.4	-5.50842	7.65076	15.6555		75.4	-6.21643	7.41272	11.5173
75.6	-3.52478	6.36597	15.448		75.6	-41.7633	170.12	390.646			75.6	-5.80444	8.47778	16.4825		75.6	-6.38733	6.80542	12.323
75.8	-3.39661	6.93665	16.4093		75.8	-49.1577	170.587	394.25			75.8	-7.53174	7.43713	15.7776		75.8	-4.75464	6.64673	11.3525
76	-3.49731	7.1228	16.4062		76	-50.473	171.985	397.351			76	-6.38123	7.44934	14.5599		76	-4.6051	6.55823	10.8093
76.2	-3.5675	5.80749	17.7033		76.2	-59.4391	173.062	408.841			76.2	-7.2937	8.17261	14.7949		76.2	-5.13306	6.83594	12.0697
76.4	-2.68249	5.87769	16.5405		76.4	-57.309	171.1	404.12			76.4	-6.26831	8.04443	15.2618		76.4	-5.82581	6.00281	13.1287
76.6	-4.24805	5.80444	17.514		76.6	-51.2115	173.779	409.232			76.6	-6.19507	7.6477	15.509		76.6	-4.42505	7.66296	11.7279
76.8	-2.4231	6.90308	16.0736		76.8	-43.4357	170.56	417.068			76.8	-7.13501	8.49304	16.0248		76.8	-6.32019	7.62939	11.0779
77	-3.71704	7.05872	16.1804		77	-42.2028	163.55	412.082			77	-6.42395	9.23462	15.2283		77	-4.23279	7.03125	12.6251
77.2	-4.63867	5.71594	16.626		77.2	-42.4133	160.59	401.593			77.2	-7.51343	7.63855	15.7318		77.2	-5.75256	6.73828	12.7869
77.4	-2.66724	7.44934	17.7734		77.4	-45.0226	163.257	388.119			77.4	-6.98852	8.87451	15.6036		77.4	-4.11072	6.35681	12.0789
77.6	-2.98462	6.11267	17.2241		77.6	-44.1009	162.494	396.268			77.6	-5.82275	8.40759	15.1276		77.6	-5.67627	6.73828	11.2152
77.8	-3.4729	5.91736	18.0298		77.8	-41.7297	169.247	403.506			77.8	-6.46973	8.70666	14.8438		77.8	-10.4156	7.07703	12.6312
78	-2.48718	5.56946	16.3178		78	-46.756	170.645	402.673			78	-6.97327	9.00268	14.7186		78	-9.6344	7.40967	12.1582
78.2	-4.41589	6.83899	15.9027		78.2	-46.9177	170.016	407.556			78.2	-7.41882	8.90198	16.0461		78.2	-9.09424	7.48291	11.676
78.4	-2.72217	5.88989	16.8762		78.4	-35.7574	166.736	400.763			78.4	-6.79016	7.1228	15.0207		78.4	-6.83899	6.10046	11.3464
78.6	-3.70178	5.45044	17.1783		78.6	-37.6068	167.993	389.27			78.6	-6.83899	9.25293	15.6769		78.6	-8.99658	6.6925	11.9995
78.8	-3.8208	6.61011	17.4591		78.8	-36.5875	172.314	391.238			78.8	-7.2876	6.88477	13.9099		78.8	-7.48291	6.14624	11.4136
79	-4.39148	6.73828	15.863		79	-40.8234	171.213	397.601			79	-6.69861	8.2428	15.5121		79	-8.09326	7.26318	11.319
79.2	-3.74756	6.26831	18.5821		79.2	-40.448	172.9	396.313			79.2	-5.79834	9.58557	16.0522		79.2	-6.9397	5.82275	12.9242
79.4	-3.9032	6.47278	17.0074		79.4	-49.4415	171.619	389.801			79.4	-7.16553	8.91113	17.6941		79.4	-5.1239	7.00684	11.7493
79.6	-4.12598	6.88477	18.8171		79.6	-42.7734	167.322	389.77			79.6	-7.3883	8.53577	16.1194		79.6	-6.12488	5.64575	12.4481
79.8	-3.35083	5.83801	16.8121		79.8	-42.926	169.186	401.532			79.8	-6.61621	6.86951	15.2649		79.8	-6.604	6.72913	12.1979
80	-3.53088	6.8512	17.4042		80	-42.8924	172.198	409.644			80	-6.02722	7.86743	15.2252		80	-7.81555	6.47278	12.8815
80.2	-2.99683	6.10962	16.2628		80.2	-48.5992	175.256	407.581			80.2	-6.9458	9.19189	16.6016		80.2	-9.14917	5.91125	10.6201
80.4	-3.68347	5.53284	17.6086		80.4	-41.3727	174.374	411.771			80.4	-7.51343	7.29065	15.8203		80.4	-10.3332	7.02515	12.0575
80.6	-4.2511	5.66101	17.0257		80.6	-41.8365	171.741	422.321			80.6	-6.38428	9.56726	15.3381		80.6	-9.0271	6.9397	11.7706
80.8	-3.78723	5.56946	15.7074		80.8	-40.1123	171.219	424.765			80.8	-6.80847	8.87756	16.6473		80.8	-7.65381	6.08826	13.0005
81	-4.6936	6.57349	17.4316		81	-38.5986	168.134	423.733			81	-6.64062	8.34961	15.7989		81	-10.9528	5.2887	12.2742
81.2	-3.62549	6.61316	16.4978		81.2	-38.678	172.223	421.42			81.2	-6.604	8.12073	14.8773		81.2	-8.79822	6.31714	12.6953
81.4	-3.60107	5.50232	15.9515		81.4	-39.2639	173.135	404.245			81.4	-6.97327	8.85315	15.1092		81.4	-10.6842	6.14929	10.7636
81.6	-3.25317	6.34155	16.7358		81.6	-43.8019	171.887	403.586			81.6	-7.05566	8.13904	15.3717		81.6	-12.8052	6.39954	12.1826
81.8	-4.12292	6.35376	16.5497		81.8	-41.571	175.153	411.7			81.8	-5.33752	7.53479	14.4592		81.8	-15.5914	6.55212	11.206
82	-4.11377	5.42908	17.1783		82	-42.3584	173.34	414.853			82	-6.90918	9.12475	14.8224		82	-11.2732	6.3324	10.8734
82.2	-4.46167	6.49414	16.8365		82.2	-43.8965	170.819	404.001			82.2	-6.07605	8.05054	15.6403		82.2	-5.36804	5.96924	12.1429
82.4	-3.36914	5.25513	15.7562		82.4	-39.9231	168.359	397.455			82.4	-6.67114	8.36487	14.4195		82.4	-4.92248	6.94275	11.1114
82.6	-3.88794	5.98755	17.3615		82.6	-34.0698	169.412	407.031			82.6	-6.32324	8.31299	14.6912		82.6	-8.74634	7.05872	12.2131
82.8	-4.8645	5.02624	16.1682		82.8	-32.5409	171.732	419.089			82.8	-7.12891	8.30688	16.7725		82.8	-5.5603	7.12585	12.2864
83	-4.22974	5.9906	17.6971		83	-33.7372	174.197	416.312			83	-6.06689	8.58765	14.9078		83	-7.8186	6.5918	10.73
83.2	-4.0802	5.07507	17.392		83.2	-37.323	175.146	399.139			83.2	-7.00684	8.3313	15.7471		83.2	-7.64465	6.32935	11.7493
83.4	-2.58789	7.12585	16.6016		83.4	-42.3492	174.722	400.229			83.4	-6.63147	8.63037	14.9658		83.4	-9.36279	5.99365	11.7554
83.6	-4.32434	5.88074	17.0776		83.6	-41.861	167.63	392.63			83.6	-7.03735	6.75659	15.6128		83.6	-7.68127	7.98035	10.9131
83.8	-5.49622	6.1615	17.1875		83.8	-43.6279	167.838	384.897			83.8	-7.39746	8.03223	14.7949		83.8	-5.9845	6.4209	10.6506
84	-4.37317	6.89697	16.983		84	-43.4204	178.397	385.101			84	-6.82983	9.07288	15.0207		84	-6.70776	7.6416	11.6058
84.2	-4.13208	6.37512	17.0319		84.2	-43.2983	181.668	397.244			84.2	-6.32629	7.86133	16.4337		84.2	-5.16968	5.9845	11.4166
84.4	-3.51562	4.87976	15.918		84.4	-41.9342	182.785	399.997			84.4	-6.75354	6.49109	14.8377		84.4	-8.96912	6.47888	11.4563
84.6	-2.91748	6.48193	17.1295		84.6	-46.6949	182.513	400.516			84.6	-7.65076	9.22241	14.8987		84.6	-7.61719	6.38123	10.5957
84.8	-4.96826	5.58166	16.6748		84.8	-43.5516	180.487	393.951			84.8	-7.41882	9.05456	14.9414		84.8	-5.10559	5.6366	10.9985
85	-3.54919	5.41687	15.6982		85	-44.7937	181.219	391.898			85	-7.16248	7.42493	15.6769		85	-8.04443	5.14831	12.0727
85.2	-3.95813	5.99365	16.3574		85.2	-44.8059	180.49	391.928			85.2	-6.64673	7.86438	14.9506		85.2	-7.46765	6.84204	11.0046
85.4	-3.52783	6.82373	17.7399		85.4	-47.7356	179.562	393.454			85.4	-7.38831	7.6416	14.3494		85.4	-6.59485	5.4718	11.4044
85.6	-4.67224	6.6803	16.037		85.6	-53.8299	180.615	395.578			85.6	-7.16248	6.96106	14.9139		85.6	-7.78503	6.82678	12.5153
85.8	-3.46374	6.20422	16.1987		85.8	-60.2539	181.335	400.504			85.8	-7.06177	7.76367	16.3239		85.8	-10.4858	5.04761	11.3251
86	-2.72827	6.43921	16.687		86	-53.3234	179.129	398.114			86	-6.74133	7.96509	15.6341		86	-9.53674	6.90002	11.5234
86.2	-3.59192	5.09949	15.979		86.2	-53.3539	177.579	406.369			86.2	-6.93054	8.7738	14.6393		86.2	-12.1033	5.86243	11.6089
86.4	-3.19824	7.0343	16.7084		86.4	-49.53	172.577	397.922			86.4	-6.98242	8.17261	15.9759		86.4	-9.43603	5.98755	12.9089
86.6	-3.41492	5.31616	17.8925		86.6	-48.7152	171.112	405.319			86.6	-6.98852	7.00989	15.8905		86.6	-8.35876	7.27844	12.9089
86.8	-3.50342	7.2937	17.6544		86.8	-52.8442	173.172	413.986			86.8	-8.19092	7.28149	15.097		86.8	-11.6089	6.67419	12.3047
87	-3.33557	6.48804	16.1408		87	-47.6044	173.212	401.535			87	-7.40051	7.22046	15.387		87	-11.3831	6.13708	12.8082
87.2	-4.19617	5.57556	17.3096		87.2	-45.9595	176.245	395.358			87.2	-6.96411	7.6416	14.032		87.2	-16.449	6.87866	11.4288
87.4	-3.3783	5.44739	16.9189		87.4	-37.4207	176.062	391.528			87.4	-6.53076	7.40356	15.3595		87.4	-13.0188	5.44739	13.446
87.6	-4.77295	7.30286	18.6859		87.6	-42.2821	178.36	397.613			87.6	-6.45447	7.60193	16.6107		87.6	-13.0096	6.46362	12.497
87.8	-4.45862	6.58874	16.9708		87.8	-41.6199	179.422	398.425			87.8	-6.3385	8.41675	15.8508		87.8	-10.3363	5.9906	12.8754
88	-3.56445	5.36499	17.1265		88	-47.5494	178.458	400.449			88	-7.35474	7.57446	14.9811		88	-7.68433	5.70984	11.4777
88.2	-2.53296	7.0343	15.8478		88.2	-53.6621	180.917	408.218			88.2	-7.7179	7.47986	15.5762		88.2	-6.77185	6.81457	11.0992
88.4	-3.05481	7.43408	17.4377		88.4	-53.5126	178.784	405.466			88.4	-7.14722	8.45032	14.8224		88.4	-7.47986	5.69763	11.615
88.6	-4.76074	6.17981	16.7969		88.6	-48.822	178.622	393.655			88.6	-7.70569	7.65686	15.3351		88.6	-9.27429	5.16052	11.8866
88.8	-1.45264	6.3446	16.2109		88.8	-52.8168	177.036	392.212			88.8	-5.896	7.8125	14.9536		88.8	-6.47583	5.28259	11.5021
89	-3.91235	6.66199	16.745		89	-53.2959	175.586	392.407			89	-5.9967	7.23572	13.7665		89	-7.15942	6.44836	11.5387
89.2	-3.07312	5.38635	15.0116		89.2	-55.7098	174.28	403.714			89.2	-7.01904	8.37402	15.3778		89.2	-6.91528	5.70373	12.1246
89.4	-4.41284	6.11877	15.4388		89.4	-54.2542	174.631	395.56			89.4	-7.12585	6.97632	14.6637		89.4	-7.87659	6.87561	11.618
89.6	-3.54919	6.84814	18.3533		89.6	-52.1301	180.032	392.761			89.6	-6.96106	7.33032	15.2527		89.6	-5.71289	5.91736	13.1805
89.8	-3.27148	6.22253	16.8304		89.8	-53.4515	178.271	398.999			89.8	-6.83899	8.02917	15.6403		89.8	-5.23987	5.68542	11.853
90	-4.6936	6.79321	17.9901		90	-57.0251	174.853	406.076			90	-7.96204	7.14416	14.2944		90	-5.09644	6.27441	12.4329
90.2	-4.93164	6.27136	17.6117		90.2	-58.7738	170.282	401.468			90.2	-6.01501	7.71484	14.8956		90.2	-4.10156	6.63147	12.4298
90.4	-3.18298	6.30798	17.1906		90.4	-49.0631	168.576	396.86			90.4	-7.46765	7.58057	15.3076		90.4	-5.97839	7.37305	13.6414
90.6	-3.53699	6.86645	15.7593		90.6	-41.4062	171.094	389.838			90.6	-6.54602	6.74438	15.5426		90.6	-5.31311	7.9071	12.0239
90.8	-3.45154	7.62329	17.7185		90.8	-45.5658	171.008	381.754			90.8	-7.46155	7.73926	14.1632		90.8	-4.58069	7.18384	12.6038
91	-3.23486	5.7312	17.1753		91	-44.7479	173.236	388.953			91	-7.48291	5.96313	15.4572		91	-6.70776	6.55823	11.5143
91.2	-2.31934	6.15845	16.9647		91.2	-45.4315	175.839	389.481			91.2	-6.84204	8.19397	15.741		91.2	-5.34973	5.80749	11.8652
91.4	-4.03442	6.64062	18.0878		91.4	-35.3577	176.749	391.62			91.4	-8.66089	8.01697	15.7715		91.4	-4.41589	7.07397	11.6852
91.6	-2.41394	6.86035	17.218		91.6	-45.7794	175.61	399.881			91.6	-5.2124	7.18384	15.7562		91.6	-4.42505	4.82483	12.677
91.8	-3.42712	6.8634	18.0206		91.8	-43.2526	171.368	402.89			91.8	-6.43921	7.7301	14.5508		91.8	-3.18909	7.32117	10.7391
92	-3.44238	5.78308	16.8243		92	-51.4069	165.457	393.143			92	-7.4646	7.4585	15.1398		92	-4.72107	7.8186	12.9273
92.2	-3.28064	4.47388	18.4143		92.2	-45.9961	166.373	387.952			92.2	-7.4585	8.59375	15.1672		92.2	-6.82678	10.4217	12.3474
92.4	-3.67737	7.5531	16.9739		92.4	-45.401	164.487	388.156			92.4	-7.01904	6.93359	15.0268		92.4	-5.97839	9.31702	12.2437
92.6	-3.57361	6.64062	18.2403		92.6	-37.8326	172.18	392.651			92.6	-6.49414	8.06579	15.6952		92.6	-6.20422	7.34253	12.7869
92.8	-2.72827	7.33337	17.9596		92.8	-44.0582	173.105	399.564			92.8	-5.92651	8.79517	15.9546		92.8	-5.07202	8.27942	12.2711
93	-4.27246	6.10352	16.6717		93	-46.4447	171.091	394.705			93	-6.68335	7.4707	16.0126		93	-4.63257	6.40869	12.5091
93.2	-3.35083	5.96619	16.8091		93.2	-46.9543	172.757	399.628			93.2	-6.81152	7.82471	15.0787		93.2	-4.93164	6.29272	12.2803
93.4	-3.36609	5.49316	17.2913		93.4	-46.6064	172.305	404.178			93.4	-6.69556	7.00989	15.7684		93.4	-4.89502	4.89197	11.3739
93.6	-4.03442	6.67114	16.861		93.6	-46.6919	172.684	394.693			93.6	-6.32629	8.03833	15.329		93.6	-5.09949	7.01599	11.6669
93.8	-3.42712	6.82678	17.923		93.8	-51.6632	166.235	398.596			93.8	-6.66809	7.72705	14.6606		93.8	-4.55627	7.2876	12.8601
94	-2.5238	5.96619	17.1081		94	-51.7792	168.304	392.117			94	-6.61011	9.1156	15.094		94	-4.93164	5.62134	13.6932
94.2	-3.02429	6.88171	18.8232		94.2	-54.2969	166.4	384.012			94.2	-7.65076	8.71277	13.5406		94.2	-4.91333	8.82568	12.3322
94.4	-2.99683	6.4331	16.7938		94.4	-47.0367	167.572	388.342			94.4	-7.10754	7.68127	15.2924		94.4	-5.9021	7.2876	12.8754
94.6	-3.92456	6.27136	17.7399		94.6	-48.9471	175.003	377.237			94.6	-6.43921	7.56836	14.8071		94.6	-6.19507	8.43201	12.3901
94.8	-3.20129	5.99976	17.8864		94.8	-45.2942	178.735	375.092			94.8	-7.57141	7.50427	15.86		94.8	-5.52063	7.32727	12.1857
95	-3.36914	6.9397	18.219		95	-50.3509	178.525	378.174			95	-6.35681	7.83386	14.3036		95	-7.547	7.30591	12.1826
95.2	-3.19214	6.70166	16.8182		95.2	-57.0618	177.945	370.523			95.2	-7.28149	8.32214	16.4276		95.2	-5.96008	8.13293	12.3444
95.4	-2.73132	6.71387	16.7511		95.4	-59.5032	176.645	381.042			95.4	-6.50024	8.60901	15.7745		95.4	-5.61218	7.8186	11.8317
95.6	-4.23889	4.76379	17.9077		95.6	-51.4282	174.869	391.498			95.6	-6.78711	7.2998	13.443		95.6	-5.92346	8.71582	10.3577
95.8	-2.46277	6.20422	16.5466		95.8	-47.5037	174.197	399.185			95.8	-7.71179	7.91016	15.8386		95.8	-4.74243	9.12781	12.0636
96	-3.0365	7.09839	18.7592		96	-42.7978	175.433	398.694			96	-6.59485	7.05872	14.5599		96	-6.52161	5.69458	11.9476
96.2	-3.43018	5.97534	16.7419		96.2	-48.2056	173.547	395.828			96.2	-6.43921	8.05359	15.8447		96.2	-8.6029	7.14722	11.8011
96.4	-3.86963	6.80542	17.7185		96.4	-49.3133	173.865	401.935			96.4	-6.53381	7.90405	12.5366		96.4	-9.34448	8.34961	13.1531
96.6	-3.07007	5.98755	17.6361		96.6	-45.7611	178.213	399.454			96.6	-6.39954	8.62427	14.8865		96.6	-8.07495	9.71374	11.1206
96.8	-3.57971	6.38123	16.0339		96.8	-41.3574	179.41	404.214			96.8	-7.35474	8.1604	14.9322		96.8	-5.1239	10.1074	12.4847
97	-3.00598	6.34766	16.8365		97	-49.2462	186.307	404.556			97	-6.96716	7.86133	14.6912		97	-6.74744	6.7688	11.5479
97.2	-2.54517	5.28564	18.1488		97.2	-49.3378	184.61	394.397			97.2	-7.17163	7.14111	14.917		97.2	-4.58069	7.82471	12.3169
97.4	-4.13208	6.39648	17.1143		97.4	-49.7497	181.686	395.593			97.4	-6.55212	9.17663	14.5325		97.4	-8.34656	9.47266	12.0941
97.6	-3.1189	7.50427	17.0715		97.6	-43.8629	180.911	397.021			97.6	-6.29883	7.71179	15.0513		97.6	-6.62231	6.56433	11.7127
97.8	-4.93469	5.41382	17.9901		97.8	-51.4801	180.334	384.582			97.8	-5.33447	8.52661	15.0665		97.8	-7.66602	9.4696	12.2101
98	-2.83813	5.65796	16.9372		98	-50.6439	183.905	380.984			98	-7.88269	7.79419	15.4663		98	-5.21851	8.60901	12.1124
98.2	-3.00293	5.93872	17.4713		98.2	-51.0071	179.004	393.152			98.2	-5.71899	8.35571	16.8365		98.2	-6.52771	7.42187	12.6526
98.4	-3.06702	5.67017	17.6727		98.4	-47.1985	184.973	391.513			98.4	-7.37305	8.7738	14.3555		98.4	-5.09338	8.20923	11.0687
98.6	-3.25012	6.427	17.3523		98.6	-45.9198	185.794	389.078			98.6	-6.66504	7.9956	15.3687		98.6	-4.92859	6.27136	12.6923
98.8	-3.24402	5.59082	17.1814		98.8	-38.6932	182.513	387.323			98.8	-6.96716	7.96509	15.097		98.8	-5.30395	7.61413	12.4451
99	-3.80859	5.95703	17.1539		99	-42.4866	177.521	384.665			99	-5.48401	8.31604	14.4928		99	-3.84521	6.70776	13.3942
99.2	-3.49426	7.15027	16.6382		99.2	-48.938	176.12	405.609			99.2	-7.78809	8.99353	16.7267		99.2	-5.12085	7.47986	12.9028
99.4	-4.08325	5.57861	17.8436		99.4	-50.1526	173.312	409.357			99.4	-6.61926	7.82776	15.7165		99.4	-5.68237	8.90198	11.4899
99.6	-2.74353	6.6864	16.8457		99.6	-49.9023	177.286	402.924			99.6	-6.5094	8.30994	16.7999		99.6	-3.54614	7.49512	12.6495
99.8	-3.35999	6.51855	18.1488		99.8	-50.7538	173.618	401.55			99.8	-6.51855	7.85828	17.3004		99.8	-4.95911	7.75452	13.4247
100	-3.5675	5.86853	18.457		100	-49.2889	175.168	406.128			100	-7.16858	7.42187	15.2374		100	-4.23279	7.97119	11.2244
100.2	-2.59399	5.41687	18.0817		100.2	-48.3307	170.685	396.844			100.2	-5.72815	8.38318	15.9454		100.2	-6.03943	7.48596	12.7533
100.4	-3.66211	5.66406	17.0868		100.4	-48.6145	167.703	394.418			100.4	-6.38428	7.0282	16.3239		100.4	-4.23584	6.64368	10.9802
100.6	-3.125	6.1615	19.2963		100.6	-41.9464	168.561	386.902			100.6	-6.86645	7.61719	15.0909		100.6	-4.96216	5.86243	12.5641
100.8	-2.82898	5.88684	16.8335		100.8	-37.7106	174.289	389.905			100.8	-6.45752	9.04541	15.3534		100.8	-3.9032	7.2998	11.1237
101	-5.32227	6.35986	17.5018		101	-42.7704	180.112	391.009			101	-5.41687	7.86133	14.5111		101	-4.77905	11.4441	10.6842
101.2	-4.66919	5.65491	17.1478		101.2	-50.1892	180.966	389.307			101.2	-7.5592	8.73718	14.7827		101.2	-5.03235	10.4034	11.6852
101.4	-4.54102	7.08008	18.4875		101.4	-48.9258	178.687	386.804			101.4	-7.44629	7.69043	15.7654		101.4	-5.92651	10.9375	11.7584
101.6	-2.87781	5.10864	18.0542		101.6	-45.6634	181.607	396.634			101.6	-6.15234	8.46863	15.2435		101.6	-5.57861	10.434	12.5214
101.8	-4.28162	5.88684	16.9708		101.8	-48.584	180.273	410.699			101.8	-6.83899	8.06274	14.9811		101.8	-7.6355	13.2141	12.4329
102	-3.14636	6.05164	18.5181		102	-52.5574	178.366	409.393			102	-6.72913	8.10547	14.3188		102	-7.26929	11.6241	11.4594
102.2	-4.22974	5.78308	17.1173		102.2	-48.8312	175.574	406.885			102.2	-6.96106	7.25098	15.2191		102.2	-6.82983	9.13086	11.5631
102.4	-2.99988	6.30493	16.217		102.4	-49.1577	166.675	407.858			102.4	-6.13403	8.36182	14.1144		102.4	-6.96106	11.1847	11.853
102.6	-4.00085	5.61218	16.8915		102.6	-50.1923	171.164	403.531			102.6	-6.57959	6.78711	16.1865		102.6	-11.1206	8.97217	12.2009
102.8	-4.03748	6.2561	16.3574		102.8	-45.99	176.239	398.502			102.8	-7.58362	8.81042	15.1245		102.8	-7.5531	12.03	13.2507
103	27.0844	-140.015	-135.141		103	-9.79309	-12.9364	167.606			103	163.544	-213.788	-207.626		103	146.097	-211.746	-211.182
103.2	50.235	-453.351	-535.455		103.2	19.1528	-669.702	-725.034			103.2	32.0068	-174.823	-207.703		103.2	24.6704	-238.098	-260.031
103.4	20.1691	-232.608	-298.398		103.4	-15.3656	-633.386	-741.797			103.4	-7.92541	3.79944	5.98144		103.4	-7.47986	6.79321	13.623
103.6	12.9517	-169.995	-222.162		103.6	-21.4874	-589.618	-706.418			103.6	-1.88293	-41.507	-49.6765		103.6	1.00403	-48.0621	-62.6953
103.8	7.98035	-124.707	-164.795		103.8	-27.5696	-530.768	-654.764			103.8	-1.96533	-48.761	-58.4869		103.8	2.74353	-52.3468	-72.1527
104	4.67529	-93.9972	-127.005		104	-29.5959	-494.122	-615.866			104	-1.64185	-43.2281	-52.5909		104	1.96228	-47.876	-63.1958
104.2	3.26233	-75.1678	-103.238		104.2	-34.5764	-476.916	-587.311			104.2	-3.73535	-36.9995	-42.5018		104.2	0.25635	-41.9342	-54.0497
104.4	1.86462	-60.8642	-82.3914		104.4	-30.4199	-448.221	-549.441			104.4	-2.36511	-31.7932	-39.4836		104.4	-0.01831	-35.8337	-44.7235
104.6	1.37024	-51.477	-69.0674		104.6	-29.6204	-425.592	-522.845			104.6	-3.50037	-27.7435	-32.7362		104.6	-0.06714	-28.7872	-40.0269
104.8	0.41504	-44.0918	-62.0087		104.8	-32.3273	-411.389	-503.238			104.8	-3.08533	-25.174	-29.9316		104.8	-1.17493	-25.7111	-35.3485
105	-0.1709	-39.4012	-52.2736		105	-31.3385	-403.851	-488.071			105	-2.81677	-22.4304	-26.2817		105	-1.14441	-23.0957	-30.1514
105.2	-1.98669	-34.7015	-45.6909		105.2	-30.4596	-367.969	-480.167			105.2	-4.29687	-20.6268	-24.4293		105.2	-2.15149	-21.3348	-28.2745
105.4	-1.3977	-31.311	-40.2679		105.4	-28.7415	-360.452	-467.062			105.4	-3.79028	-19.5343	-24.2554		105.4	-0.67749	-20.5261	-25.2167
105.6	-0.85754	-27.3438	-38.7329		105.6	-29.953	-349.521	-447.507			105.6	-4.74243	-18.3227	-19.8944		105.6	-2.04163	-17.5934	-23.8892
105.8	-0.73547	-25.1068	-35.4278		105.8	-32.2632	-337.93	-436.789			105.8	-4.52881	-16.0614	-20.7153		105.8	-0.87891	-16.4459	-21.9757
106	-1.91345	-23.3765	-32.9407		106	-31.3873	-317.798	-417.48			106	-4.00391	-16.0767	-17.749		106	-2.88086	-17.5903	-19.7693
106.2	-1.18713	-21.8597	-28.0334		106.2	-32.7881	-298.88	-394.855			106.2	-3.86353	-14.5233	-18.2526		106.2	-1.93787	-15.3748	-19.9524
106.4	-1.77917	-20.6726	-27.4139		106.4	-32.8064	-286.383	-379.495			106.4	-5.88989	-15.3809	-17.3767		106.4	-2.76794	-14.9689	-17.7002
106.6	-2.41699	-20.6574	-23.8037		106.6	-33.5999	-282.278	-375.397			106.6	-4.24194	-14.3402	-16.6351		106.6	-3.58582	-14.2487	-17.926
106.8	-2.62756	-17.1722	-23.5565		106.8	-28.1769	-279.727	-360.73			106.8	-4.87976	-13.0676	-15.3259		106.8	-3.23486	-14.0869	-15.4694
107	-1.61438	-17.0288	-21.7377		107	-30.9509	-272.562	-351.401			107	-3.5553	-14.1907	-14.8804		107	-3.9978	-12.8265	-15.7989
107.2	-2.54517	-16.3757	-21.4905		107.2	-28.299	-257.849	-335.507			107.2	-5.30395	-12.2894	-14.5538		107.2	-2.90527	-11.5631	-14.2761
107.4	-1.67541	-14.8346	-20.5536		107.4	-30.9845	-251.346	-319.138			107.4	-5.4718	-11.7981	-14.9475		107.4	-4.14429	-12.9883	-14.6576
107.6	-2.42615	-13.8367	-18.9667		107.6	-32.9102	-252.631	-303.528			107.6	-4.12903	-12.7136	-12.8723		107.6	-2.57263	-12.6953	-13.0096
107.8	-2.30103	-13.3057	-16.0522		107.8	-29.2175	-238.217	-301.309			107.8	-5.48706	-11.142	-13.4552		107.8	-3.85742	-12.7869	-13.3636
108	-1.29089	-13.4247	-18.4021		108	-29.657	-224.261	-277.728			108	-5.34363	-12.0117	-13.6841		108	-2.52686	-10.8521	-12.5153
108.2	-2.90527	-11.5997	-15.2344		108.2	-34.5062	-220.624	-279.498			108.2	-4.56848	-11.3953	-13.2812		108.2	-4.0802	-11.8103	-13.2446
108.4	-2.02942	-12.1063	-15.5304		108.4	-31.4972	-220.404	-280.261			108.4	-5.92651	-11.8652	-12.7869		108.4	-3.70178	-9.09729	-10.1654
108.6	-3.11279	-12.0575	-15.7532		108.6	-25.0885	-211.496	-264.609			108.6	-4.26331	-10.6537	-12.4085		108.6	-4.90723	-8.53271	-11.0901
108.8	-2.98462	-11.377	-13.1531		108.8	-28.8422	-201.016	-247.165			108.8	-6.78101	-11.4166	-10.6751		108.8	-3.43323	-9.26208	-10.7941
109	-2.12402	-10.2173	-14.1327		109	-30.6885	-198.633	-251.294			109	-5.45959	-9.85413	-12.1735		109	-3.62549	-9.8114	-10.8673
109.2	-2.6062	-10.7422	-12.97		109.2	-30.4169	-196.136	-252.496			109.2	-4.38843	-9.65881	-11.7127		109.2	-2.84729	-9.55505	-10.8765
109.4	-2.00195	-10.6598	-12.439		109.4	-32.6904	-189.737	-231.891			109.4	-5.71899	-10.7239	-11.5143		109.4	-2.52075	-8.81653	-10.1654
109.6	-1.92261	-9.87854	-11.7798		109.6	-29.4311	-188.721	-221.237			109.6	-4.48608	-10.2997	-11.0931		109.6	-3.41492	-9.3689	-10.8398
109.8	-2.72522	-10.4614	-11.554		109.8	-32.9163	-174.017	-217.831			109.8	-5.62134	-10.2692	-10.2966		109.8	-2.2522	-9.47876	-9.39026
110	-2.41089	-9.87244	-9.49402		110	-34.5886	-160.422	-204.199			110	-4.38538	-8.65173	-9.8938		110	-3.75366	-8.52356	-9.22546
110.2	-2.40784	-8.52051	-10.846		110.2	-33.0994	-148.52	-197.864			110.2	-6.20422	-9.51538	-11.4899		110.2	-2.62756	-8.96301	-9.8053
110.4	-2.81982	-8.19702	-10.7758		110.4	-30.8197	-142.874	-201.691			110.4	-5.09338	-9.31396	-11.0016		110.4	-2.005	-9.93042	-9.8114
110.6	-2.60315	-8.09021	-9.93652		110.6	-35.4675	-141.01	-208.334			110.6	-5.40466	-9.76562	-9.78088		110.6	-3.22571	-7.07092	-9.49097
110.8	-3.24707	-8.41675	-9.61609		110.8	-30.6335	-148.605	-200.253			110.8	-4.93164	-9.86023	-10.8246		110.8	-2.96631	-9.58252	-8.38623
111	-1.4679	-8.62427	-9.47571		111	-31.1005	-145.709	-192.273			111	-5.65491	-9.58862	-10.2905		111	-3.07312	-9.39026	-9.1217
111.2	-1.52588	-7.42187	-8.48999		111.2	-32.843	-137.021	-178.305			111.2	-4.25415	-9.29565	-10.1074		111.2	-2.30713	-9.22851	-8.35876
111.4	-2.4353	-7.47681	-9.14307		111.4	-32.0953	-126.501	-182.086			111.4	-5.32837	-8.53271	-10.672		111.4	-3.69568	-9.01489	-8.95386
111.6	-1.33667	-8.61206	-9.13391		111.6	-33.3527	-130.453	-186.291			111.6	-5.85632	-8.4259	-8.40454		111.6	-4.61426	-10.6751	-7.8949
111.8	-2.72217	-7.62024	-9.63135		111.8	-35.0983	-125.049	-186.67			111.8	-5.74646	-9.22241	-9.41772		111.8	-5.97534	-11.2213	-8.04748
112	-3.54004	-7.74536	-8.31909		112	-34.7961	-110.315	-172.665			112	-5.13306	-8.20312	-10.8704		112	-3.48511	-8.35876	-7.77893
112.2	-2.13623	-7.80945	-8.32825		112.2	-34.7168	-110.171	-175.616			112.2	-4.10156	-8.81042	-9.80225		112.2	-3.61023	-6.62231	-7.30896
112.4	-2.30713	-7.23267	-8.40759		112.4	-33.7494	-94.8791	-175.65			112.4	-5.52673	-8.20007	-8.29468		112.4	-5.38025	-6.86645	-7.67822
112.6	-2.81067	-6.39343	-7.61719		112.6	-37.8509	-94.5221	-172.36			112.6	-4.38232	-8.23364	-9.44519		112.6	-5.92956	-6.10962	-7.0404
112.8	-2.04773	-6.57349	-7.62024		112.8	-37.1033	-106.937	-158.972			112.8	-5.02319	-9.74426	-8.30688		112.8	-6.28662	-7.45239	-7.37305
113	-1.98669	-6.04553	-7.99866		113	-38.4491	-110.571	-158.994			113	-4.71802	-8.09021	-8.57239		113	-3.62244	-11.0168	-7.72705
113.2	-2.21252	-6.30188	-8.17566		113.2	-34.2621	-107.507	-154.642			113.2	-4.14734	-8.37402	-9.42383		113.2	-3.52783	-8.65478	-7.42187
113.4	-2.49023	-5.88074	-7.41577		113.4	-38.562	-100.607	-157.492			113.4	-5.8197	-7.1991	-9.64661		113.4	-5.83496	-9.36279	-6.95496
113.6	-1.67541	-7.71484	-6.85425		113.6	-39.7644	-104.938	-155.603			113.6	-5.97534	-9.49097	-7.97424		113.6	-4.47998	-7.724	-6.57654
113.8	-2.83203	-6.85425	-7.6355		113.8	-39.0625	-102.792	-153.04			113.8	-5.03845	-8.45947	-9.39026		113.8	-5.19714	-9.00574	-7.16858
114	-2.70386	-5.41382	-6.17981		114	-43.5425	-97.4976	-146.124			114	-5.13916	-7.42187	-7.6416		114	-3.72009	-7.86743	-6.9458
114.2	-2.63367	-5.81665	-6.44836		114.2	-38.6383	-93.277	-144.366			114.2	-4.89807	-8.63953	-8.91113		114.2	-4.58374	-7.53479	-7.68433
114.4	-0.32043	-5.79529	-6.46057		114.4	-35.5286	-94.7693	-136.401			114.4	-5.65796	-7.52258	-8.80432		114.4	-4.06799	-10.8093	-6.82983
114.6	-2.52075	-6.69861	-7.40967		114.6	-29.7852	-96.8842	-142.563			114.6	-3.61328	-7.84302	-8.42285		114.6	-4.66614	-8.87146	-7.43103
114.8	-2.13623	-5.44128	-5.42908		114.8	-31.781	-102.664	-133.075			114.8	-5.88074	-9.16748	-8.45032		114.8	-2.5116	-8.1665	-5.96619
115	-1.16577	-4.94995	-5.55115		115	-32.0679	-99.9084	-125.952			115	-5.45654	-6.44836	-9.03015		115	-6.02112	-8.41675	-7.28455
115.2	-3.4729	-6.79932	-7.50732		115.2	-38.0859	-103.033	-125.61			115.2	-4.23279	-7.62024	-7.27844		115.2	-5.00793	-6.5979	-6.23779
115.4	-1.25122	-5.47485	-5.93567		115.4	-38.3911	-105.17	-128.14			115.4	-6.2561	-8.19702	-8.61206		115.4	-5.15137	-8.22449	-7.11365
115.6	-2.58179	-6.12488	-6.37512		115.6	-38.6322	-90.6891	-122.421			115.6	-4.59595	-7.43408	-7.49206		115.6	-5.58777	-7.32117	-6.87256
115.8	-3.35083	-5.17273	-6.64062		115.8	-38.3698	-84.4055	-116.812			115.8	-4.95911	-7.64465	-7.1106		115.8	-5.27649	-6.79626	-6.427
116	-2.37427	-5.71899	-6.34155		116	-43.7286	-85.0281	-120.37			116	-6.03943	-6.75964	-7.84302		116	-7.05261	-7.60193	-5.57556
116.2	-1.53198	-5.07812	-7.0282		116.2	-47.0093	-76.4343	-122.833			116.2	-4.12292	-7.94678	-7.00989		116.2	-5.36499	-8.48694	-7.41882
116.4	-2.36206	-5.83191	-6.34155		116.4	-42.099	-66.452	-120.465			116.4	-5.18188	-7.53479	-8.86536		116.4	-5.71594	-5.88074	-7.4707
116.6	-2.40173	-5.50232	-7.16248		116.6	-41.4612	-61.9995	-124.393			116.6	-5.02014	-7.99866	-7.40967		116.6	-5.26123	-6.18286	-5.85632
116.8	-2.38953	-5.43518	-5.15442		116.8	-44.0857	-65.7196	-121.979			116.8	-4.70886	-7.22046	-7.58667		116.8	-4.26636	-6.47583	-6.8512
117	-2.92053	-5.52978	-6.24695		117	-41.2628	-67.8253	-126.834			117	-4.39148	-8.05359	-8.34656		117	-5.74646	-6.9397	-7.09228
117.2	-2.3407	-3.89709	-5.87769		117.2	-36.261	-65.5914	-118.039			117.2	-4.27856	-6.58569	-7.11975		117.2	-5.6366	-6.18896	-4.76685
117.4	-1.66626	-6.47888	-5.74646		117.4	-32.5165	-74.411	-110.223			117.4	-5.36194	-8.19702	-7.26929		117.4	-4.17175	-6.05774	-5.53589
117.6	-2.94495	-5.76477	-6.9519		117.6	-39.1998	-75.9369	-104.813			117.6	-6.06079	-6.26526	-7.73315		117.6	-4.1626	-5.75561	-6.17981
117.8	-2.17285	-4.53491	-4.8706		117.8	-41.8793	-70.166	-109.729			117.8	-5.44739	-7.55005	-6.92749		117.8	-5.21545	-6.8512	-6.91223
118	-2.64282	-5.68237	-6.37512		118	-38.5254	-67.3553	-111.642			118	-5.20325	-6.39954	-7.29065		118	-4.28772	-5.19104	-7.2876
118.2	-2.08435	-6.05469	-6.10962		118.2	-32.7392	-80.3711	-107.968			118.2	-4.22058	-7.49817	-7.6477		118.2	-6.19202	-6.2561	-5.92956
118.4	-3.71704	-5.05676	-5.48096		118.4	-35.1593	-80.3528	-102.545			118.4	-5.71899	-6.71081	-7.98645		118.4	-9.15832	-6.27136	-5.97839
118.6	-2.28271	-5.58472	-5.02319		118.6	-32.4951	-71.3348	-110.464			118.6	-4.90112	-7.45544	-8.03528		118.6	-7.36389	-5.38025	-6.56128
118.8	-2.19727	-5.11475	-5.55115		118.8	-29.6539	-67.7826	-108.035			118.8	-5.65491	-7.44324	-6.03027		118.8	-7.71179	-6.86951	-6.4209
119	-2.96631	-4.13818	-5.75561		119	-31.3385	-72.8973	-109.299			119	-4.27856	-7.2113	-7.97729		119	-5.10254	-5.43213	-7.2876
119.2	-2.74048	-5.80444	-6.29578		119.2	-34.8663	-77.6886	-103.268			119.2	-6.11267	-6.89697	-7.61414		119.2	-5.72815	-5.33752	-7.56531
119.4	-2.46277	-4.93164	-4.85535		119.4	-38.5712	-77.0996	-105.981			119.4	-3.9093	-7.49206	-7.07703		119.4	-5.48401	-4.27856	-8.99963
119.6	-1.92871	-5.7251	-5.87158		119.6	-30.78	-80.6885	-103.622			119.6	-4.776	-6.43005	-6.6864		119.6	-6.5033	-7.16858	-7.57141
119.8	-3.7323	-4.06799	-5.95093		119.8	-32.3578	-80.0812	-103.333			119.8	-5.32227	-7.94678	-7.61414		119.8	-7.17468	-6.64673	-6.99768
120	-3.34778	-4.34265	-4.98657		120	-35.7239	-76.1597	-101.773			120	-4.4342	-7.09228	-6.79932		120	-8.6792	-7.3822	-5.96924
120.2	-2.26135	-4.6936	-6.53992		120.2	-37.6587	-78.5828	-93.5883			120.2	-5.24902	-7.26013	-6.97632		120.2	-7.12585	-6.52161	-7.33337
120.4	-3.16772	-6.43921	-4.57764		120.4	-47.2412	-68.2159	-105.353			120.4	-5.55115	-6.97327	-6.66809		120.4	-4.82483	-6.06384	-5.4779
120.6	-1.92566	-4.89197	-4.9408		120.6	-40.5914	-67.8772	-100.525			120.6	-6.29578	-5.85327	-7.73926		120.6	-6.70166	-5.58472	-5.05066
120.8	-2.52686	-5.63354	-5.20019		120.8	-41.6656	-73.2208	-92.8223			120.8	-4.06189	-6.44836	-7.58362		120.8	-6.97327	-5.52673	-6.44531
121	-3.74756	-3.93066	-6.30798		121	-43.1641	-78.1738	-92.1753			121	-5.18799	-6.60095	-5.88379		121	-5.46875	-5.50842	-5.80444
121.2	-3.40271	-4.84314	-5.20935		121.2	-44.0582	-76.767	-86.4319			121.2	-4.47388	-6.83899	-7.60193		121.2	-8.89892	-7.40051	-4.87976
121.4	-2.61841	-4.76685	-5.12085		121.4	-48.8586	-70.8374	-83.7006			121.4	-5.61829	-7.58667	-7.60803		121.4	-9.48791	-5.76477	-7.70264
121.6	-3.37219	-4.71802	-4.69665		121.6	-45.6757	-76.1261	-85.1288			121.6	-5.4657	-7.27844	-6.52771		121.6	-8.81348	-5.31616	-5.23376
121.8	-1.72424	-6.00281	-4.31824		121.8	-43.1946	-70.3217	-84.7321			121.8	-5.26428	-6.47583	-7.67822		121.8	-8.77991	-6.36597	-6.82983
122	-3.77808	-4.47082	-6.56738		122	-35.7941	-67.8955	-85.7483			122	-4.03137	-6.44226	-6.91528		122	-5.78613	-6.96716	-5.38025
122.2	-4.14429	-4.21143	-4.97131		122.2	-39.5508	-65.0696	-73.996			122.2	-4.30908	-6.17676	-5.91431		122.2	-4.17786	-5.77087	-5.6488
122.4	-2.66113	-4.14734	-5.57861		122.4	-41.6443	-64.1785	-72.1039			122.4	-6.43005	-6.75964	-6.41479		122.4	-4.422	-5.33752	-5.71594
122.6	-3.15552	-4.66003	-4.78516		122.6	-39.4775	-67.4408	-77.3926			122.6	-4.13513	-6.70471	-5.68542		122.6	-5.7373	-6.09436	-5.4718
122.8	-2.55737	-5.83191	-4.04053		122.8	-41.0614	-70.6665	-73.7671			122.8	-4.27551	-5.69763	-7.16553		122.8	-5.0354	-6.07605	-6.11877
123	-3.24402	-4.31824	-6.15234		123	-43.9301	-59.7534	-72.3968			123	-5.4779	-7.57751	-6.61621		123	-7.59277	-5.76172	-8.19092
123.2	-3.35083	-5.42908	-4.07104		123.2	-39.325	-57.0679	-72.2748			123.2	-6.61926	-7.62939	-7.1228		123.2	-5.9845	-5.03235	-6.56738
123.4	-3.94287	-4.29687	-5.61523		123.4	-33.4076	-56.427	-69.0857			123.4	-5.44739	-6.09436	-5.82886		123.4	-5.92041	-6.08215	-5.34973
123.6	-2.10266	-3.00903	-5.45349		123.6	-37.9669	-58.2458	-74.7986			123.6	-4.37012	-6.02112	-7.73315		123.6	-4.49524	-6.80542	-7.06787
123.8	-2.78931	-5.45959	-4.29993		123.8	-38.5376	-59.5245	-66.3666			123.8	-7.34558	-6.81763	-7.14111		123.8	-5.36499	-5.62134	-6.28357
124	-4.3335	-4.22668	-4.94995		124	-39.7339	-66.6839	-65.7471			124	-3.79333	-7.10144	-6.427		124	-5.14221	-5.85632	-6.75964
124.2	-2.28577	-4.15955	-5.35583		124.2	-39.8193	-59.7382	-61.6943			124.2	-5.58166	-6.71387	-7.66907		124.2	-6.82068	-6.26221	-6.66809
124.4	-2.41089	-5.33752	-4.79431		124.4	-43.0939	-61.5478	-57.7637			124.4	-4.26636	-6.10657	-7.69043		124.4	-7.73926	-5.71899	-6.11572
124.6	-1.75171	-3.93982	-5.55115		124.6	-43.9545	-62.2375	-64.3066			124.6	-6.0791	-6.70471	-7.12891		124.6	-9.375	-4.33655	-6.52466
124.8	-2.73132	-5.2124	-4.46167		124.8	-45.3094	-56.6009	-70.9411			124.8	-4.80957	-6.58569	-7.92847		124.8	-4.91943	-4.57153	-6.88782
125	-3.20435	-3.79944	-4.15649		125	-44.4122	-63.7207	-65.3961			125	-6.29883	-6.46667	-7.09839		125	-5.75561	-6.1615	-5.57861
125.2	-2.22473	-5.22461	-5.10254		125.2	-47.9614	-63.2263	-62.9028			125.2	-4.82178	-5.97229	-7.98035		125.2	-7.22961	-4.7821	-5.82581
125.4	-2.47803	-4.06189	-5.56946		125.4	-48.4894	-60.9039	-68.2159			125.4	-5.59692	-6.54297	-8.02917		125.4	-5.78003	-5.94788	-4.73633
125.6	-2.11487	-3.27454	-4.60205		125.6	-44.8792	-67.6147	-73.0682			125.6	-5.40161	-7.46765	-6.65588		125.6	-6.22559	-5.82886	-5.93872
125.8	-2.54517	-4.67834	-3.8208		125.8	-41.8152	-63.9099	-62.1307			125.8	-5.4657	-7.26318	-8.23364		125.8	-7.31201	-3.48206	-5.99976
126	-3.13416	-3.49121	-5.23376		126	-35.3699	-58.9874	-61.9812			126	-5.44434	-6.15845	-7.79114		126	-7.82776	-4.30908	-5.07812
126.2	-2.82593	-3.85132	-3.55225		126.2	-36.1755	-52.9297	-61.2			126.2	-5.32837	-6.79016	-7.32422		126.2	-8.65173	-5.01099	-3.77197
126.4	-3.20435	-3.72925	-4.98657		126.4	-39.0747	-53.3691	-61.0931			126.4	-5.52063	-5.77393	-8.04748		126.4	-6.53992	-5.09949	-6.71997
126.6	-2.72217	-3.91235	-4.41894		126.6	-42.8192	-54.773	-59.2224			126.6	-4.97131	-6.32935	-9.25903		126.6	-6.81763	-5.49316	-4.44031
126.8	-3.01208	-4.10767	-3.45764		126.8	-39.209	-59.9426	-63.2538			126.8	-5.14221	-6.45447	-7.4585		126.8	-4.88586	-4.776	-6.32324
127	-2.59705	-5.91125	-4.37622		127	-40.0635	-66.7145	-58.429			127	-6.2561	-6.48193	-6.3446		127	-6.31409	-4.75769	-6.30493
127.2	-3.25012	-3.86047	-4.48914		127.2	-49.3378	-63.6322	-54.7424			127.2	-6.27441	-6.28662	-6.44836		127.2	-6.14014	-4.15039	-7.65076
127.4	-2.85034	-2.92358	-3.95203		127.4	-52.0721	-61.6486	-54.7424			127.4	-5.09949	-7.75146	-7.40662		127.4	-5.63354	-5.48096	-5.7312
127.6	-2.75879	-5.63049	-3.8269		127.6	-48.5962	-60.0464	-49.4232			127.6	-5.30701	-6.87866	-7.2113		127.6	-5.41077	-5.13916	-6.5918
127.8	-2.56653	-4.36706	-5.4657		127.8	-42.0593	-59.0271	-52.3621			127.8	-4.37012	-5.44739	-6.50635		127.8	-3.18909	-5.34668	-5.40771
128	-2.92358	-3.01819	-4.3457		128	-42.81	-57.9864	-55.9509			128	-5.93262	-6.89697	-7.67212		128	-3.11279	-4.86755	-6.20117
128.2	-3.17078	-4.50745	-3.94592		128.2	-38.8184	-62.9333	-54.4128			128.2	-6.46057	-7.21435	-6.99463		128.2	-4.71497	-3.68957	-7.20215
128.4	-2.45361	-3.93982	-4.13513		128.4	-37.3108	-63.7756	-56.6833			128.4	-5.896	-6.40564	-7.80334		128.4	-4.98352	-6.47583	-6.81152
128.6	-2.52991	-3.52478	-4.34875		128.6	-44.4122	-66.0461	-53.8361			128.6	-4.55017	-7.35779	-6.54602		128.6	-2.23694	-6.1676	-5.55725
128.8	-3.3905	-4.06799	-3.7323		128.8	-49.2828	-63.3911	-52.7679			128.8	-5.41992	-6.57349	-5.83801		128.8	-7.65686	-6.61011	-5.23987
129	-2.54822	-3.52783	-4.75159		129	-50.6714	-64.7705	-61.2091			129	-6.32019	-7.49512	-6.0852		129	-5.78918	-7.48901	-5.76172
129.2	-2.31323	-3.58887	-3.63159		129.2	-45.6268	-64.1998	-71.3776			129.2	-6.09741	-6.98547	-6.25915		129.2	-8.08716	-7.76672	-4.22058
129.4	-2.02332	-4.13208	-4.69665		129.4	-42.3553	-64.5874	-60.5286			129.4	-4.18396	-5.70679	-8.02917		129.4	-9.88769	-6.73523	-7.24182
129.6	-2.29492	-3.2196	-4.03442		129.6	-46.8231	-65.6189	-58.2642			129.6	-6.36597	-6.36902	-5.61523		129.6	-7.88269	-5.33447	-7.32727
129.8	-3.91846	-4.35181	-6.03027		129.8	-48.053	-64.209	-51.355			129.8	-5.87158	-6.98547	-8.41064		129.8	-7.24182	-4.73938	-6.60095
130	-2.11487	-3.82385	-3.9978		130	-49.4293	-58.7524	-49.7192			130	-5.0293	-6.21033	-6.17371		130	-6.7688	-5.89294	-5.10864
130.2	-2.91443	-3.31726	-4.28162		130.2	-49.939	-68.3685	-42.1173			130.2	-4.58984	-7.51038	-6.11267		130.2	-5.13	-4.2572	-5.31616
130.4	-2.43225	-4.53186	-3.69873		130.4	-47.0642	-81.3599	-42.16			130.4	-6.35681	-6.73218	-8.01697		130.4	-6.71081	-4.87976	-5.49927
130.6	-1.46179	-3.74451	-4.13513		130.6	-40.1855	-70.5658	-45.6085			130.6	-4.29077	-4.85229	-5.44739		130.6	-7.69348	-3.61023	-5.07507
130.8	-2.71912	-3.07312	-4.04358		130.8	-40.686	-59.8572	-41.3116			130.8	-5.00183	-7.30286	-7.51343		130.8	-6.4331	-5.56335	-5.93567
131	-2.64282	-4.56238	-3.73535		131	-47.0337	-61.4197	-45.5658			131	-6.65588	-6.20117	-6.91223		131	-6.56128	-6.31409	-6.70776
131.2	-2.65503	-3.50952	-4.67224		131.2	-40.1947	-62.8204	-49.4873			131.2	-5.69153	-7.57446	-7.53174		131.2	-4.86755	-4.8645	-5.94482
131.4	-2.66113	-4.19617	-4.18701		131.4	-43.6981	-53.2196	-48.8678			131.4	-5.25207	-7.51953	-6.13708		131.4	-4.64783	-5.04761	-5.45044
131.6	-3.19214	-4.58984	-3.30505		131.6	-46.347	-56.134	-56.0852			131.6	-4.8584	-6.91528	-5.93262		131.6	-4.38232	-6.19202	-4.58374
131.8	-2.87781	-3.76892	-3.49731		131.8	-48.288	-50.4425	-58.5327			131.8	-6.4331	-6.38428	-6.56433		131.8	-6.71081	-4.62646	-4.04968
132	-2.10266	-4.6936	-3.57056		132	-49.4934	-55.3589	-55.8472			132	-6.11572	-5.97229	-6.70471		132	-10.2936	-7.50427	-5.61218
132.2	-2.22168	-3.53699	-4.31519		132.2	-40.0421	-58.9752	-45.636			132.2	-4.6814	-6.96106	-7.05566		132.2	-9.49097	-5.59082	-5.65185
132.4	-2.73132	-3.3783	-3.67126		132.4	-44.9432	-63.0524	-42.6086			132.4	-4.39453	-7.55615	-7.32727		132.4	-5.03235	-6.50024	-2.85645
132.6	-2.42615	-3.22266	-4.48914		132.6	-45.575	-67.6086	-47.6532			132.6	-5.85327	-5.92346	-5.23071		132.6	-4.85535	-6.97937	-5.24292
132.8	-3.64685	-2.67334	-2.98462		132.8	-45.1141	-67.1722	-57.0434			132.8	-5.65491	-5.6366	-6.99463		132.8	-4.73022	-4.90723	-5.61829
133	-2.21252	-3.44238	-3.41492		133	-48.4802	-69.7906	-61.7859			133	-5.86548	-7.74536	-6.25305		133	-6.47583	-6.75354	-4.48303
133.2	-4.15344	-3.13416	-4.0741		133.2	-51.5991	-71.7895	-64.6728			133.2	-5.88074	-5.30395	-6.60095		133.2	-5.80444	-5.86853	-3.13721
133.4	-1.63879	-3.01819	-4.14429		133.4	-50.5981	-64.1815	-64.6759			133.4	-5.05981	-6.64673	-6.99158		133.4	-6.40259	-5.35583	-4.74548
133.6	-2.16675	-5.06592	-3.31116		133.6	-50.3815	-56.9489	-65.6372			133.6	-4.3335	-6.32629	-6.74744		133.6	-4.56238	-3.67126	-4.61426
133.8	-2.75879	-2.83203	-2.88391		133.8	-48.4802	-53.1586	-57.1899			133.8	-4.06799	-6.23169	-7.36084		133.8	-6.14014	-4.80957	-5.05371
134	-2.54517	-4.44031	-4.57458		134	-44.5038	-56.8603	-50.5737			134	-5.896	-5.94788	-6.00281		134	-6.90308	-5.18494	-4.70886
134.2	-3.63464	-4.08325	-3.78418		134.2	-38.5773	-64.3127	-53.7903			134.2	-5.42908	-6.86035	-6.53992		134.2	-7.63245	-5.10254	-5.13916
134.4	-3.0365	-4.49829	-4.31213		134.4	-45.2789	-60.6171	-53.6224			134.4	-5.67627	-4.91638	-6.28052		134.4	-9.11865	-4.51355	-2.76794
134.6	-2.64282	-2.55127	-3.89404		134.6	-45.5933	-49.9939	-53.125			134.6	-4.92859	-6.67114	-5.33447		134.6	-7.23267	-6.19202	-4.86755
134.8	-2.76794	-3.18298	-3.35999		134.8	-41.2018	-56.7078	-42.1753			134.8	-5.00183	-6.1554	-7.13196		134.8	-5.57556	-4.72107	-4.29077
135	-3.28064	-3.72314	-4.08935		135	-36.9324	-51.239	-46.4264			135	-5.05371	-6.35071	-5.63354		135	-6.58569	-4.67834	-3.29895
135.2	-2.96936	-4.29687	-4.44336		135.2	-40.7135	-50.3326	-52.4963			135.2	-5.8197	-6.15845	-7.72705		135.2	-12.3871	-4.58984	-4.3457
135.4	-2.15149	-3.49121	-4.64477		135.4	-39.5233	-44.3115	-56.6345			135.4	-5.34058	-6.32935	-6.04553		135.4	-10.9558	-6.21338	-5.13916
135.6	-3.6499	-3.45459	-3.42712		135.6	-42.1112	-45.4132	-59.2438			135.6	-5.4718	-5.68542	-6.61926		135.6	-9.4635	-5.90515	-4.45557
135.8	-2.32849	-3.78113	-4.14123		135.8	-35.4218	-54.0649	-61.0565			135.8	-5.43823	-6.04248	-5.59387		135.8	-7.36999	-4.69665	-3.79333
136	-2.5177	-3.76892	-4.5105		136	-29.1412	-55.6549	-59.4788			136	-4.41284	-6.78711	-6.83594		136	-7.06482	-5.26733	-3.97034
136.2	-1.77307	-3.32642	-4.88281		136.2	-32.2357	-52.8259	-51.1475			136.2	-5.62134	-6.56738	-7.70264		136.2	-7.36999	-5.76172	-4.29993
136.4	-2.82288	-4.45862	-3.45764		136.4	-30.8075	-55.9082	-53.1616			136.4	-5.16052	-5.83496	-7.07397		136.4	-6.93665	-3.72009	-3.89404
136.6	-3.27148	-3.54309	-3.77197		136.6	-35.9314	-58.6182	-56.1127			136.6	-4.64783	-5.62439	-6.89392		136.6	-5.75867	-4.65393	-5.32227
136.8	-2.50549	-3.93677	-4.41589		136.8	-41.6718	-64.7461	-48.407			136.8	-4.71191	-6.96716	-5.74646		136.8	-6.49719	-3.97644	-4.55627
137	-1.77002	-4.33044	-3.50037		137	-44.1559	-69.696	-59.7504			137	-6.13403	-5.15747	-6.75964		137	-8.57239	-5.59082	-4.34875
137.2	-1.69678	-3.90015	-4.92859		137.2	-41.8274	-65.9424	-57.7209			137.2	-5.23682	-6.1676	-7.22656		137.2	-5.13611	-5.06592	-5.10254
137.4	-2.43225	-3.78723	-4.56238		137.4	-39.331	-61.0992	-59.4696			137.4	-4.80652	-6.5155	-6.87561		137.4	-4.53491	-4.37012	-3.9093
137.6	-2.67944	-3.83606	-4.66614		137.6	-40.8051	-59.7198	-58.2611			137.6	-4.55933	-5.92041	-5.41077		137.6	-3.07312	-4.14734	-4.78821
137.8	-2.26746	-3.96728	-4.58069		137.8	-45.05	-56.1676	-58.9752			137.8	-4.40674	-5.44739	-7.57751		137.8	-7.1106	-5.49011	-4.06494
138	-2.81067	-3.35083	-4.41894		138	-42.6544	-61.6547	-61.4502			138	-5.6366	-6.23169	-5.43518		138	-7.54089	-4.64477	-5.32532
138.2	-2.56958	-4.89807	-3.97644		138.2	-38.4186	-61.6577	-58.548			138.2	-4.48303	-5.23682	-4.78516		138.2	-4.98962	-2.52075	-5.18494
138.4	-3.01514	-3.77502	-4.00085		138.4	-31.8604	-71.3409	-62.7747			138.4	-4.97436	-6.04858	-6.89392		138.4	-4.69971	-5.16357	-3.62854
138.6	-3.0304	-3.58276	-4.87366		138.6	-31.0944	-64.8682	-53.717			138.6	-5.3772	-5.82275	-6.22253		138.6	-5.82581	-5.13306	-3.76892
138.8	-1.45874	-3.27454	-3.55835		138.8	-35.2295	-61.5692	-54.187			138.8	-5.5542	-6.84509	-6.48498		138.8	-4.55933	-4.84619	-4.22058
139	-2.18811	-4.21448	-3.59192		139	-35.0861	-53.1433	-53.9154			139	-5.02014	-6.11267	-6.77185		139	-4.4342	-6.14319	-3.88794
139.2	-3.02429	-4.02832	-3.44543		139.2	-39.505	-46.8109	-53.4637			139.2	-4.95605	-6.05164	-5.31616		139.2	-3.96728	-5.45349	-3.68347
139.4	-3.00598	-4.36096	-4.21143		139.4	-40.0848	-48.8129	-50.6866			139.4	-5.13916	-5.05066	-6.78406		139.4	-3.51562	-5.56641	-5.76782
139.6	-2.56042	-3.43933	-4.45557		139.6	-30.191	-53.3295	-53.8971			139.6	-3.70178	-6.59485	-6.18896		139.6	-4.62036	-4.77295	-3.59192
139.8	-3.88184	-3.79639	-4.60815		139.8	-24.6765	-51.3519	-54.129			139.8	-7.15637	-5.24292	-5.9967		139.8	-4.2572	-6.02112	-5.59692
140	-1.93176	-3.26538	-3.62244		140	-24.3866	-53.2562	-50.7812			140	-4.82788	-6.72913	-5.66711		140	-4.43115	-6.01807	-5.32227
140.2	-2.99377	-4.86755	-5.25513		140.2	-24.53	-49.4324	-53.7964			140.2	-5.23987	-5.5481	-6.71081		140.2	-4.66309	-6.16455	-5.36804
140.4	-3.09753	-4.60205	-4.23889		140.4	-24.4995	-53.0762	-51.6449			140.4	-5.01404	-5.30701	-5.56946		140.4	-4.10156	-5.97534	-4.3335
140.6	-1.44348	-5.23682	-4.58679		140.6	-27.6092	-59.2346	-46.5973			140.6	-5.68542	-6.53076	-6.18286		140.6	-5.70679	-4.6936	-3.85132
140.8	-2.69775	-3.45459	-3.46374		140.8	-31.6895	-56.25	-47.1466			140.8	-4.64172	-5.92346	-4.90723		140.8	-5.8197	-5.74341	-5.96924
141	-3.8147	-4.47082	-3.49426		141	-34.5886	-54.5044	-57.8949			141	-5.60608	-5.1239	-6.02417		141	-5.84412	-5.71594	-3.64685
141.2	-2.56653	-3.68042	-5.70679		141.2	-31.9733	-53.6407	-56.3141			141.2	-4.96521	-5.23682	-6.0791		141.2	-4.98047	-3.66211	-4.04358
141.4	-3.44238	-3.81165	-3.07617		141.4	-31.9519	-55.3162	-61.4624			141.4	-5.11169	-6.86951	-7.12891		141.4	-4.96521	-4.48608	-5.13611
141.6	-3.62854	-3.07007	-3.89099		141.6	-29.306	-55.9051	-64.4867			141.6	-6.83594	-6.03638	-5.10559		141.6	-10.199	-3.54919	-4.81262
141.8	-2.8656	-3.25317	-3.95813		141.8	-25.6439	-66.7114	-66.2292			141.8	-5.0293	-6.39648	-6.02722		141.8	-9.35669	-5.02319	-4.24805
142	-3.49426	-3.52478	-3.53699		142	-31.9733	-62.3444	-63.5986			142	-4.99573	-6.74133	-7.23572		142	-7.03735	-3.94287	-5.20019
142.2	-2.12707	-4.70581	-3.78418		142.2	-32.9102	-51.831	-61.0992			142.2	-3.78113	-4.73022	-4.3335		142.2	-7.07397	-4.12903	-3.70483
142.4	-2.55737	-2.98157	-3.98254		142.4	-29.7119	-48.2086	-54.2206			142.4	-6.29272	-6.53992	-6.21948		142.4	-6.26831	-5.04761	-5.50232
142.6	-3.01514	-4.20227	-5.20325		142.6	-33.3893	-46.875	-49.3835			142.6	-4.11682	-5.14221	-5.91431		142.6	-5.00183	-5.54504	-3.61023
142.8	-3.26233	-4.15955	-4.59595		142.8	-36.6608	-55.8868	-57.8278			142.8	-5.48401	-6.25	-6.64062		142.8	-9.74121	-6.16455	-5.78308
143	-1.95007	-4.72717	-4.24805		143	-39.3005	-52.3071	-54.4434			143	-6.2561	-5.49011	-5.86853		143	-6.90613	-5.41687	-4.26025
143.2	-3.0304	-3.96423	-3.85742		143.2	-36.1877	-47.9858	-47.9004			143.2	-4.09241	-5.96924	-5.18494		143.2	-10.91	-6.64368	-4.55322
143.4	-3.14941	-4.39453	-4.85229		143.4	-34.2407	-57.7332	-56.958			143.4	-5.13611	-5.10559	-5.59692		143.4	-13.1989	-4.90723	-4.599
143.6	-2.75879	-2.74963	-3.7262		143.6	-39.9963	-59.1949	-55.6549			143.6	-5.17883	-6.87561	-6.09131		143.6	-11.4716	-5.06287	-3.32947
143.8	-3.28369	-3.01514	-4.28162		143.8	-37.3596	-51.9531	-58.3679			143.8	-5.71289	-5.61523	-6.37207		143.8	-9.66797	-5.2124	-5.76477
144	-3.01208	-3.60107	-3.67432		144	-33.0658	-47.8851	-58.2764			144	-4.97131	-5.75867	-7.13501		144	-5.09949	-4.79431	-3.64685
144.2	-3.75671	-4.82178	-4.91333		144.2	-37.7502	-49.0051	-61.319			144.2	-6.32629	-4.80347	-6.40869		144.2	-6.3324	-7.35474	-4.27856
144.4	-2.98462	-4.97742	-3.57361		144.4	-40.0513	-49.5361	-55.9173			144.4	-5.33142	-7.66296	-6.13708		144.4	-7.15637	-6.64062	-4.6051
144.6	-2.34985	-3.3844	-4.38538		144.6	-35.8002	-45.4132	-54.8248			144.6	-4.71497	-5.9845	-5.15442		144.6	-6.69556	-5.78003	-4.45862
144.8	-4.73633	-3.74756	-4.44031		144.8	-32.8552	-47.8088	-64.6149			144.8	-5.13306	-4.92859	-6.66199		144.8	-6.95801	-5.07812	-4.80347
145	-2.10876	-4.17786	-3.24097		145	-35.5408	-46.5027	-63.5223			145	-5.13306	-5.71594	-6.26831		145	-8.22449	-6.40259	-4.88892
145.2	-2.91748	-3.66821	-4.11072		145.2	-37.915	-47.583	-53.9886			145.2	-5.18188	-5.93567	-7.04651		145.2	-12.4085	-6.41785	-4.47388
145.4	-3.34778	-4.55322	-4.44031		145.4	-36.9293	-52.533	-58.6395			145.4	-5.58166	-6.88171	-4.82178		145.4	-10.7544	-6.69556	-5.02624
145.6	-2.33459	-1.93176	-3.48206		145.6	-43.7591	-51.4191	-61.2549			145.6	-4.14429	-5.26123	-5.42602		145.6	-9.14307	-5.17273	-3.07922
145.8	-3.26233	-3.85742	-3.16467		145.8	-34.0088	-43.7195	-61.1298			145.8	-6.43616	-5.72815	-6.04858		145.8	-8.91418	-4.8584	-4.97742
146	-2.59094	-4.47388	-3.7323		146	-27.8046	-49.2523	-62.6923			146	-5.13	-6.45142	-5.94482		146	-7.38525	-6.41174	-5.11169
146.2	-2.16675	-3.21655	-4.11987		146.2	-31.5125	-50.1953	-55.6763			146.2	-5.24292	-6.33545	-5.98755		146.2	-6.43616	-5.35583	-4.91333
146.4	-2.31323	-3.2959	-4.37317		146.4	-31.601	-55.2917	-48.5718			146.4	-5.46875	-5.69458	-5.69153		146.4	-7.47986	-6.30188	-4.05273
146.6	-2.4353	-3.75977	-2.79541		146.6	-28.9764	-59.4452	-50.5463			146.6	-5.26428	-6.31409	-6.90918		146.6	-7.08008	-5.40466	-4.84314
146.8	-1.94397	-2.67944	-3.27759		146.8	-26.2695	-54.7699	-48.5596			146.8	-4.58069	-7.06177	-5.69763		146.8	-8.94165	-5.02014	-3.97034
147	-3.61023	-4.43726	-3.74451		147	-35.8459	-46.6522	-49.3164			147	-5.35889	-6.03332	-6.11572		147	-9.74731	-4.01306	-4.953
147.2	-2.83203	-3.69568	-3.51868		147.2	-40.4327	-45.6207	-52.7069			147.2	-6.19507	-5.38025	-6.32019		147.2	-6.61621	-4.79736	-4.28162
147.4	-2.72827	-3.72009	-3.06091		147.4	-42.453	-47.9858	-48.7549			147.4	-4.54712	-6.16455	-5.92041		147.4	-8.41064	-2.9541	-4.10156
147.6	-2.25525	-4.13818	-3.52478		147.6	-42.3431	-47.7966	-50.0488			147.6	-5.45044	-6.06384	-6.13708		147.6	-7.49817	-3.92761	-5.09644
147.8	-2.34985	-4.31519	-4.03748		147.8	-41.6748	-52.7679	-54.3396			147.8	-5.68237	-6.17981	-7.09534		147.8	-7.42798	-4.55322	-3.70789
148	-3.02734	-3.10059	-3.39966		148	-41.8335	-51.6571	-54.4983			148	-5.59082	-6.15234	-6.08215		148	-7.42493	-4.24499	-3.90625
148.2	-2.8595	-3.79333	-3.50647		148.2	-36.3495	-54.1046	-56.2836			148.2	-6.23169	-7.4707	-5.74951		148.2	-6.54907	-4.27551	-5.61218
148.4	-2.48718	-3.47595	-3.23181		148.4	-30.8014	-48.5992	-62.2223			148.4	-4.80652	-7.41272	-5.92346		148.4	-6.48193	-4.61121	-3.13721
148.6	-3.84216	-3.79639	-3.82385		148.6	-35.6232	-50.3479	-56.4209			148.6	-5.46875	-7.44019	-5.46265		148.6	-6.11877	-4.0802	-4.54712
148.8	-3.05481	-2.96326	-3.48816		148.8	-29.4159	-50.0915	-52.3346			148.8	-5.5603	-6.65894	-5.60913		148.8	-7.74536	-4.60205	-5.6488
149	-2.86865	-3.35083	-3.68957		149	-33.6639	-48.4161	-52.4353			149	-4.85535	-5.35583	-7.66601		149	-4.30603	-3.9093	-4.03748
149.2	-3.3844	-3.16162	-3.03345		149.2	-30.0903	-51.9806	-50.7385			149.2	-5.84717	-5.82886	-6.09436		149.2	-5.02014	-4.61121	-3.8269
149.4	-2.50549	-3.07922	-3.83911		149.4	-27.1576	-53.0334	-56.3477			149.4	-5.59998	-7.02209	-4.43726		149.4	-5.80749	-2.96631	-3.34167
149.6	-1.30615	-3.41492	-3.36914		149.6	-24.7375	-48.0682	-53.54			149.6	-5.68237	-5.5481	-6.79932		149.6	-3.2196	-3.68652	-5.31311
149.8	-3.52783	-2.22778	-3.73535		149.8	-24.9603	-50.7507	-53.0945			149.8	-5.08118	-5.92346	-5.06897		149.8	-3.41797	-3.9154	-3.69873
150	-3.09143	-4.03137	-4.33044		150	-28.6713	-59.9396	-55.4932			150	-4.89197	-5.87158	-7.44018		150	-3.72925	-3.91541	-4.9408
150.2	-3.97644	-4.13208	-2.71301		150.2	-26.297	-57.5562	-60.083			150.2	-5.98755	-7.18079	-7.11975		150.2	-4.55933	-4.2511	-3.302
150.4	-2.10266	-3.32642	-3.82996		150.4	-31.2744	-53.0121	-55.1636			150.4	-6.18591	-6.87866	-5.85022		150.4	-3.89404	-4.18701	-4.98352
150.6	-3.79639	-3.40881	-3.09143		150.6	-33.9569	-47.2809	-55.7709			150.6	-4.76379	-6.32019	-5.85022		150.6	-3.27148	-3.95203	-3.66516
150.8	-1.44653	-4.15039	-3.67432		150.8	-27.71	-37.8662	-46.8536			150.8	-6.61316	-6.15234	-7.09839		150.8	-2.79541	-2.55127	-3.66211
151	-2.88696	-3.94287	-3.84827		151	-29.8553	-44.8151	-51.9775			151	-5.15137	-6.55518	-6.20422		151	-6.28052	-3.2135	-3.16162
151.2	-2.05994	-3.32642	-3.51562		151.2	-37.0453	-50.5524	-52.8595			151.2	-7.15637	-6.02417	-6.55518		151.2	-5.55115	-5.96619	-4.99268
151.4	-2.45972	-2.29492	-4.93774		151.4	-32.8674	-50.4822	-54.7546			151.4	-5.39856	-6.26831	-6.46057		151.4	-5.91431	-3.58582	-3.91235
151.6	-3.8208	-4.04663	-3.72925		151.6	-38.7482	-46.991	-58.2642			151.6	-5.36804	-6.20727	-7.14111		151.6	-3.99475	-3.30811	-4.50134
151.8	-2.75879	-3.65601	-3.10974		151.8	-38.1592	-55.5603	-53.4363			151.8	-4.62646	-6.19812	-6.8634		151.8	-5.24292	-3.58276	-5.48706
152	-2.66113	-4.08935	-4.14429		152	-38.8275	-54.0405	-55.9509			152	-6.13708	-5.57251	-6.46973		152	-5.45959	-2.58179	-4.40063
152.2	-3.11279	-3.61633	-3.33557		152.2	-34.3048	-46.7926	-54.6142			152.2	-5.16968	-7.25708	-6.40259		152.2	-7.6355	-4.61731	-5.26733
152.4	-2.89001	-3.61633	-3.21045		152.4	-33.8257	-53.3081	-60.556			152.4	-6.19507	-5.84717	-6.65588		152.4	-7.25403	-4.40369	-2.88086
152.6	-2.2644	-2.59399	-3.87878		152.6	-32.3852	-53.4302	-50.3082			152.6	-4.46777	-6.55823	-5.5481		152.6	-8.72497	-3.30811	-3.2959
152.8	-3.04871	-2.47498	-4.03137		152.8	-25.7935	-54.9622	-47.0367			152.8	-5.93567	-6.04553	-5.53284		152.8	-4.26025	-3.92456	-5.10254
153	-2.72827	-4.15955	-4.40674		153	-33.1146	-62.2314	-50.7324			153	-5.10254	-5.69153	-6.18286		153	-4.15039	-5.07202	-3.57361
153.2	-2.96326	-3.80249	-2.97546		153.2	-41.9037	-48.8495	-49.7345			153.2	-6.604	-6.79321	-7.28455		153.2	-3.86047	-3.07617	-3.06396
153.4	-3.33557	-2.62146	-3.40271		153.4	-41.9769	-48.9838	-54.4952			153.4	-5.896	-6.08215	-5.74036		153.4	-4.45557	-4.55017	-3.95813
153.6	-3.01514	-4.22363	-4.40979		153.6	-38.4949	-50.4395	-61.6608			153.6	-4.28467	-5.86243	-6.77185		153.6	-3.35388	-6.17676	-4.81873
153.8	-2.88391	-3.44238	-3.67737		153.8	-40.979	-56.0272	-69.1528			153.8	-4.79126	-7.54089	-5.52978		153.8	-7.13501	-5.02624	-3.3905
154	-2.85645	-3.86047	-4.20532		154	-38.8428	-55.8929	-72.5036			154	-5.88379	-6.41174	-5.91736		154	-8.82263	-5.2063	-4.22974
154.2	-3.19519	-3.03345	-3.59497		154.2	-40.4907	-53.0121	-66.1255			154.2	-5.84412	-6.52161	-7.54089		154.2	-7.41272	-4.99268	-4.49524
154.4	-2.2644	-3.91235	-3.24707		154.4	-44.339	-50.9399	-62.6709			154.4	-4.55322	-6.19202	-7.73315		154.4	-4.89197	-4.22058	-5.18799
154.6	-2.56958	-4.09241	-3.14941		154.6	-40.2863	-56.4026	-62.2986			154.6	-6.07605	-6.53992	-9.73511		154.6	-4.92859	-4.65698	-5.10559
154.8	-2.67029	-1.99585	-3.0304		154.8	-40.3381	-56.8848	-58.6304			154.8	-6.43616	-5.24292	-10.4645		154.8	-5.77393	-3.02429	-3.15247
155	-2.54211	-3.58582	-3.61633		155	-37.8815	-58.0475	-58.7402			155	-4.80957	-6.13708	-8.20923		155	-5.5481	-4.3335	-3.54919
155.2	-2.39563	-3.34778	-3.5553		155.2	-40.3137	-60.3455	-55.5145			155.2	-5.61829	-4.9408	-6.14319		155.2	-7.25708	-3.00598	-5.67627
155.4	-2.13623	-3.10059	-3.125		155.4	-30.6915	-68.4936	-56.5155			155.4	-5.79834	-6.14624	-4.75769		155.4	-8.52051	-2.771	-5.78308
155.6	-2.63061	-3.09143	-3.97949		155.6	-27.9236	-65.6769	-57.5714			155.6	-4.7821	-6.99158	-5.40771		155.6	-5.51147	-5.21851	-3.92456
155.8	-2.16064	-4.99573	-3.60413		155.8	-31.311	-61.0016	-62.5702			155.8	-5.92956	-5.17578	-6.60706		155.8	-7.94372	-5.87769	-5.40161
156	-2.56958	-3.30811	-3.35693		156	-37.384	-58.5083	-53.8422			156	-5.36194	-5.59998	-7.29675		156	-7.95593	-5.54199	-4.55933
156.2	-3.36609	-3.16162	-3.87573		156.2	-38.977	-60.5255	-56.4545			156.2	-4.81262	-7.07397	-5.2948		156.2	-6.97632	-4.78516	-4.67834
156.4	-3.0426	-3.82996	-4.01306		156.4	-38.8122	-54.1809	-42.0563			156.4	-5.34363	-6.83899	-6.47278		156.4	-6.29578	-5.56946	-6.28357
156.6	-2.70691	-3.79333	-3.84216		156.6	-38.8733	-47.8638	-36.2274			156.6	-4.83704	-5.18799	-5.82886		156.6	-6.96716	-5.66711	-4.39148
156.8	-2.46582	-3.3844	-3.55225		156.8	-34.6466	-49.4843	-37.5549			156.8	-6.10657	-5.06897	-6.90308		156.8	-5.68848	-3.87878	-6.2561
157	-2.06909	-4.66919	-4.59595		157	-36.6821	-51.2146	-37.4878			157	-5.14831	-5.99976	-7.26929		157	-4.37317	-4.54102	-5.31921
157.2	-2.5116	-2.63977	-3.479		157.2	-33.2733	-55.3436	-46.4142			157.2	-5.34058	-7.09839	-4.61426		157.2	-6.5979	-5.16052	-5.62439
157.4	-4.15955	-3.07617	-3.54309		157.4	-30.2521	-53.8208	-53.714			157.4	-4.22668	-6.06689	-5.85327		157.4	-4.55017	-3.86047	-6.04248
157.6	-2.06909	-4.71802	-3.2074		157.6	-30.9051	-57.7148	-46.4722			157.6	-6.62842	-5.73425	-6.98242		157.6	-5.05676	-3.87573	-4.69971
157.8	-2.33459	-4.21753	-4.40369		157.8	-29.0741	-52.7863	-49.3133			157.8	-5.06897	-6.7749	-6.37817		157.8	-4.58984	-4.89502	-4.44336
158	-2.9541	-2.87476	-4.03442		158	-26.6388	-52.3712	-45.6177			158	-4.46777	-6.05164	-6.29883		158	-1.49231	-5.0293	-6.29883
158.2	-3.44238	-3.3844	-3.24097		158.2	-28.9246	-50.3845	-42.5201			158.2	-4.74853	-5.60608	-5.54199		158.2	-3.3844	-5.16052	-6.35376
158.4	-2.9602	-4.22668	-4.62952		158.4	-30.0324	-46.3959	-41.9006			158.4	-5.8136	-5.15442	-5.7373		158.4	-3.45764	-4.32129	-6.05774
158.6	-2.31934	-4.01611	-3.35693		158.6	-30.7709	-51.3641	-43.7286			158.6	-5.26428	-6.68335	-6.70166		158.6	-3.125	-6.27441	-4.91943
158.8	-2.2583	-3.9093	-2.93884		158.8	-28.8635	-49.4995	-52.5238			158.8	-5.03845	-5.55725	-6.84204		158.8	-2.34985	-5.61523	-4.18091
159	-1.79138	-4.37622	-4.72717		159	-34.2224	-47.6532	-53.9032			159	-3.44238	-5.41382	-7.19299		159	-3.22876	-4.32434	-3.44238
159.2	-3.87573	-3.44849	-4.82483		159.2	-34.2285	-56.6559	-54.7607			159.2	-6.57654	-6.08215	-5.86548		159.2	-3.58887	-8.00171	-4.9408
159.4	-2.97546	-2.47803	-3.82385		159.4	-39.3005	-62.3291	-53.1586			159.4	-5.26428	-4.55017	-7.8186		159.4	-2.72522	-3.31116	-4.37622
159.6	-2.00195	-5.16357	-3.14636		159.6	-38.8916	-53.9459	-48.8129			159.6	-6.03027	-5.9967	-6.8573		159.6	-4.61731	-4.30908	-2.91443
159.8	-2.42004	-3.04871	-2.81982		159.8	-39.4501	-56.2622	-45.8099			159.8	-4.31519	-6.41785	-6.57043		159.8	-4.10767	-5.29785	-5.13306
160	-3.25928	-3.81775	-2.97241		160	-41.7847	-53.3997	-45.2423			160	-5.87463	-6.02112	-5.30701		160	-3.40576	-6.25	-4.66003
160.2	-3.28064	-2.97852	-4.00085		160.2	-39.5996	-53.952	-48.7183			160.2	-5.49622	-5.62744	-5.58166		160.2	-4.54712	-3.77197	-4.06189
160.4	-2.15454	-3.8208	-4.29382		160.4	-39.3372	-55.8899	-55.3131			160.4	-5.51147	-4.85229	-5.61829		160.4	-5.60303	-5.61523	-4.38538
160.6	-3.95508	-4.93774	-3.37219		160.6	-39.5569	-53.6529	-46.8414			160.6	-5.39551	-6.38123	-7.04956		160.6	-4.98047	-4.95911	-4.58984
160.8	-2.0752	-4.23889	-3.71094		160.8	-38.2385	-52.4231	-45.0653			160.8	-4.62646	-5.3833	-6.90613		160.8	-4.37012	-3.8208	-4.98047
161	-2.05994	-3.34167	-3.59497		161	-40.2435	-53.7628	-45.7794			161	-6.05164	-5.52063	-5.88074		161	-7.65381	-5.7312	-5.20325
161.2	-3.17078	-3.41186	-2.84729		161.2	-40.1093	-49.939	-46.2311			161.2	-5.20935	-6.82678	-6.64062		161.2	-6.12793	-3.40271	-6.1615
161.4	-4.06494	-4.62952	-3.93982		161.4	-43.7653	-38.8397	-43.8751			161.4	-5.09033	-5.78613	-6.98242		161.4	-6.79626	-7.01294	-5.72205
161.6	-2.89917	-4.27551	-3.44543		161.6	-38.5803	-38.9252	-51.12			161.6	-5.15747	-5.48706	-5.78613		161.6	-4.88281	-6.03027	-4.71802
161.8	-3.34167	-2.99988	-4.09546		161.8	-33.0872	-42.7856	-44.8578			161.8	-5.59082	-5.9906	-7.17163		161.8	-3.25928	-5.56335	-5.6366
162	-2.70081	-3.77808	-4.46167		162	-30.7678	-35.26	-50.5463			162	-5.45654	-5.61218	-5.83191		162	-4.97131	-3.34167	-6.49414
162.2	-1.87073	-4.6814	-2.77405		162.2	-34.3689	-31.9366	-51.6998			162.2	-5.17883	-6.25305	-6.24695		162.2	-4.40979	-5.62439	-6.78711
162.4	-2.71912	-3.25928	-4.35791		162.4	-35.8124	-42.6208	-48.0591			162.4	-3.96728	-4.3457	-6.19202		162.4	-3.9154	-6.51855	-5.83191
162.6	-2.13318	-4.87976	-4.14734		162.6	-33.4503	-44.8151	-38.504			162.6	-5.2124	-6.54602	-5.09949		162.6	-5.78918	-5.91431	-6.64062
162.8	-3.35083	-4.29077	-4.57153		162.8	-39.4775	-42.807	-42.3431			162.8	-5.22461	-6.39648	-6.04553		162.8	-4.04358	-5.77393	-6.75964
163	-2.47803	-3.3844	-2.22473		163	-37.6984	-38.9618	-43.7683			163	-4.41589	-6.28662	-5.35583		163	-4.0802	-4.599	-6.61011
163.2	-2.59705	-3.64075	-5.50842		163.2	-41.0339	-54.3548	-40.7288			163.2	-5.08118	-5.61218	-6.5033		163.2	-3.91235	-4.6875	-5.32227
163.4	-2.93579	-3.25012	-4.17175		163.4	-42.569	-50.9125	-48.6969			163.4	-5.40771	-6.05164	-5.40161		163.4	-4.73633	-4.44946	-5.32532
163.6	-3.24402	-4.45557	-2.0813		163.6	-38.7604	-50.6073	-50.0122			163.6	-6.14929	-6.10962	-6.57654		163.6	-5.01099	-3.28369	-4.55627
163.8	-4.13513	-3.06396	-4.11377		163.8	-45.0165	-56.4911	-48.645			163.8	-4.47998	-5.10559	-5.18494		163.8	-2.85034	-3.86658	-4.77905
164	-1.88904	-2.33459	-3.44849		164	-43.4357	-48.7457	-46.3257			164	-7.0282	-5.20935	-5.96924		164	-3.40271	-4.84009	-5.02319
164.2	-2.78015	-3.78723	-3.3844		164.2	-44.8761	-49.411	-49.5667			164.2	-4.13208	-6.15234	-6.11572		164.2	-3.49731	-3.80859	-4.28772
164.4	-1.75476	-3.44543	-3.98254		164.4	-39.4745	-51.004	-54.8248			164.4	-5.14526	-5.97229	-6.33545		164.4	-3.16467	-4.41894	-5.05676
164.6	-3.87573	-3.17688	-4.47998		164.6	-41.7725	-42.4408	-56.9366			164.6	-5.24902	-5.89294	-6.38733		164.6	-3.92456	-6.14319	-3.22571
164.8	-3.26538	-3.86658	-2.65503		164.8	-44.4549	-51.474	-58.2855			164.8	-5.56946	-5.65491	-4.97436		164.8	-2.09351	-7.39746	-5.07812
165	-3.74145	-4.19617	-3.65295		165	-52.887	-50.6287	-63.9557			165	-6.71692	-6.39954	-7.02209		165	-4.03748	-6.604	-4.62341
165.2	-2.09656	-2.71301	-3.84216		165.2	-55.8136	-52.3621	-59.4605			165.2	-5.33447	-5.27039	-6.79932		165.2	-3.66516	-5.52063	-4.41894
165.4	-2.76794	-3.54309	-3.57361		165.4	-48.1079	-53.8086	-50.235			165.4	-5.45349	-6.45142	-6.78711		165.4	-4.08325	-5.38635	-3.35999
165.6	-3.14026	-4.1626	-3.52173		165.6	-39.1052	-54.3548	-57.5073			165.6	-5.63049	-5.4657	-5.67627		165.6	-3.05786	-3.40271	-4.77295
165.8	-4.24194	-2.91138	-3.37219		165.8	-40.5395	-58.6548	-59.2834			165.8	-3.9917	-7.0343	-6.45142		165.8	-3.75366	-4.02832	-3.75061
166	-2.27051	-2.49023	-3.17078		166	-46.9238	-48.4528	-55.2307			166	-6.17371	-4.4342	-7.06177		166	-4.67529	-3.86963	-4.40674
166.2	-1.94702	-2.88696	-4.05273		166.2	-44.6503	-48.468	-51.4038			166.2	-5.43823	-6.55212	-7.34253		166.2	-4.69055	-3.77808	-4.29993
166.4	-3.14331	-3.41797	-3.01819		166.4	-44.577	-51.5411	-49.115			166.4	-5.74036	-4.9408	-5.31921		166.4	-2.96631	-2.73437	-4.20532
166.6	-3.42407	-3.65906	-4.18091		166.6	-40.7349	-47.6257	-46.3257			166.6	-5.65796	-6.78711	-6.46973		166.6	-4.37317	-5.53284	-4.12598
166.8	-2.27966	-3.2196	-2.71301		166.8	-30.9112	-51.6968	-43.9758			166.8	-6.96106	-5.41992	-4.90417		166.8	-3.71399	-2.80151	-3.79028
167	-2.66418	-3.39966	-4.55322		167	-38.2263	-55.6091	-45.2759			167	-6.48193	-6.64673	-5.93262		167	-4.81873	-4.35181	-3.63159
167.2	-3.21655	-4.34265	-3.22266		167.2	-38.6993	-52.2858	-49.06			167.2	-4.64172	-6.76575	-6.64673		167.2	-3.74451	-5.06592	-3.91846
167.4	-3.35999	-3.27148	-3.17078		167.4	-39.6057	-57.3792	-41.1865			167.4	-5.55115	-5.59082	-7.30896		167.4	-4.13208	-3.40881	-4.12598
167.6	-2.30408	-3.70789	-3.5675		167.6	-41.4703	-55.2673	-41.8274			167.6	-5.75561	-6.75659	-6.58264		167.6	-3.03955	-2.68555	-3.45764
167.8	-2.89001	-2.66113	-4.04358		167.8	-37.1338	-48.9563	-36.2854			167.8	-5.92956	-5.19104	-6.83899		167.8	-4.36706	-3.77502	-5.39856
168	-2.6001	-2.79846	-3.81775		168	-29.9164	-47.3663	-36.9385			168	-5.74036	-6.53381	-6.36902		168	-4.24499	-4.49524	-3.31421
168.2	-2.26135	-4.31519	-2.13013		168.2	-29.2023	-54.3152	-39.0015			168.2	-6.97632	-6.91833	-7.08618		168.2	-3.35388	-2.24915	-4.73022
168.4	-2.27356	-2.92358	-3.57056		168.4	-30.3741	-52.9968	-39.8834			168.4	-4.62646	-7.51953	-6.81457		168.4	-4.40979	-2.99072	-2.98462
168.6	-3.88794	-3.09143	-2.44446		168.6	-30.7709	-51.3458	-47.052			168.6	-6.31409	-5.56641	-6.39038		168.6	-3.96118	-4.89807	-4.31824
168.8	-2.74658	-2.6062	-3.93982		168.8	-32.8766	-54.779	-54.7363			168.8	-5.80444	-6.53076	-6.10046		168.8	-4.47082	-3.54919	-3.60718
169	-2.06299	-4.1687	-4.25415		169	-28.2471	-55.9082	-56.5399			169	-5.3833	-5.76477	-6.04248		169	-4.95605	-3.6438	-3.83301
169.2	-1.72424	-3.75061	-3.59497		169.2	-29.1687	-62.0239	-52.7405			169.2	-5.16663	-7.03735	-6.14014		169.2	-3.80859	-3.88489	-4.35486
169.4	-3.17993	-2.6001	-1.97449		169.4	-30.7037	-62.7808	-46.2952			169.4	-5.41382	-4.97742	-5.96924		169.4	-4.23584	-3.6499	-4.60205
169.6	-2.39563	-3.35388	-3.11279		169.6	-36.6028	-53.8757	-42.7399			169.6	-5.9845	-6.41174	-6.38123		169.6	-5.02319	-3.40881	-4.17786
169.8	-2.18506	-2.57874	-3.22876		169.8	-42.1448	-51.5625	-47.7264			169.8	-6.17676	-5.52673	-5.61523		169.8	-4.40979	-3.8208	-3.23181
170	-2.77405	-4.22363	-3.52173		170	-41.6656	-40.3351	-44.3573			170	-5.57861	-6.27136	-6.46057		170	-2.53296	-5.00793	-5.84106
170.2	-3.44238	-3.45154	-4.11682		170.2	-38.3301	-39.1418	-46.7163			170.2	-4.73633	-6.5979	-7.30286		170.2	-3.28674	-3.26233	-4.73938
170.4	-2.45666	-2.41394	-3.16467		170.4	-34.2834	-43.3502	-44.7327			170.4	-5.49316	-7.16248	-5.80139		170.4	-5.4718	-3.32336	-6.0791
170.6	-3.57361	-4.04358	-3.51868		170.6	-31.3843	-45.993	-45.3949			170.6	-6.53381	-6.10046	-5.6366		170.6	-7.09839	-4.37012	-4.64477
170.8	-1.69678	-2.94495	-2.66724		170.8	-38.8062	-46.0938	-39.624			170.8	-6.25305	-6.77185	-6.11877		170.8	-6.04553	-5.28259	-4.09241
171	-3.11584	-3.65906	-3.82385		171	-39.505	-37.2101	-47.6593			171	-5.26123	-7.02515	-6.26221		171	-3.58887	-6.28662	-4.60815
171.2	-2.04468	-4.15039	-2.62146		171.2	-40.332	-39.7339	-48.1048			171.2	-6.41174	-7.2052	-5.89905		171.2	-2.02637	-5.60913	-4.46472
171.4	-1.79443	-4.02527	-3.02124		171.4	-39.8559	-39.4958	-52.3254			171.4	-5.28564	-5.52063	-6.53686		171.4	-2.78931	-5.17273	-7.547
171.6	-1.88904	-2.90832	-4.3335		171.6	-47.2778	-39.3494	-48.996			171.6	-4.95605	-5.896	-6.3385		171.6	-3.16162	-5.75256	-5.22156
171.8	-2.83203	-3.37524	-3.43018		171.8	-49.0387	-31.9641	-47.1313			171.8	-6.02722	-5.78308	-5.896		171.8	-2.47803	-4.50745	-4.30298
172	-3.05786	-3.17688	-4.01001		172	-43.9911	-35.73	-49.6887			172	-6.65588	-5.9845	-5.52673		172	-2.81982	-6.03027	-3.42712
172.2	-2.62146	-3.04871	-3.24707		172.2	-34.4269	-41.0156	-49.8718			172.2	-5.41687	-5.67627	-6.19202		172.2	-2.69775	-4.71191	-4.72717
172.4	-2.84729	-2.20337	-2.80762		172.4	-36.7889	-48.2208	-58.1451			172.4	-5.75867	-7.31201	-6.86035		172.4	-3.18298	-4.67224	-4.5105
172.6	-2.38342	-3.51257	-3.72009		172.6	-32.5287	-53.067	-60.6048			172.6	-4.91028	-6.38123	-6.20422		172.6	-2.81677	-5.75867	-4.10156
172.8	-2.13623	-4.34265	-3.00598		172.8	-33.1207	-47.406	-51.8921			172.8	-6.34155	-6.44531	-5.45349		172.8	-3.34778	-5.20019	-6.47278
173	-2.41699	-3.18603	-2.98157		173	-39.8071	-40.5701	-49.9359			173	-5.62134	-6.58874	-6.61926		173	-4.80347	-7.92236	-4.43726
173.2	-3.50342	-3.75671	-3.10364		173.2	-42.3065	-45.3857	-45.0104			173.2	-5.89905	-5.5542	-6.26831		173.2	-3.62244	-7.22351	-5.3009
173.4	-3.49426	-2.23999	-4.24805		173.4	-38.7024	-50.2319	-42.7582			173.4	-6.23474	-6.34766	-6.06995		173.4	-3.58581	-8.11767	-5.71899
173.6	-2.39258	-4.47082	-3.53088		173.6	-36.496	-49.6429	-45.9076			173.6	-6.10657	-5.95398	-6.9519		173.6	-2.2522	-7.25403	-6.073
173.8	-3.50647	-3.15552	-3.23791		173.8	-28.0151	-50.3632	-45.7703			173.8	-4.77295	-7.2113	-5.80444		173.8	-3.00598	-5.91431	-8.69446
174	-2.67944	-2.86255	-3.16467		174	-26.2085	-49.9908	-40.6219			174	-4.6814	-5.61218	-5.66406		174	-4.60205	-6.03638	-6.39648
174.2	-3.98254	-2.30713	-2.82288		174.2	-34.8205	-51.5472	-40.5029			174.2	-5.4657	-6.26526	-5.4718		174.2	-4.73938	-5.65185	-6.64062
174.4	-1.74561	-4.03137	-4.11987		174.4	-37.1429	-56.485	-46.0174			174.4	-4.76685	-6.75354	-6.38733		174.4	-2.6001	-6.67114	-6.82373
174.6	-3.8269	-3.01208	-2.46277		174.6	-35.2448	-56.0699	-41.7725			174.6	-6.24084	-8.00476	-6.87256		174.6	-3.00903	-4.50134	-6.58874
174.8	-1.08032	-2.64893	-2.88696		174.8	-34.2163	-53.1555	-32.7789			174.8	-5.69763	-5.76782	-5.97534		174.8	-5.57861	-5.08118	-5.86243
175	-3.08838	-3.67737	-3.49121		175	-31.6284	-47.9004	-28.9154			175	-4.56848	-5.86243	-5.59082		175	-5.15137	-5.27649	-5.43213
175.2	-2.92358	-2.68555	-2.89001		175.2	-33.255	-46.0724	-28.6408			175.2	-6.31103	-7.8949	-7.36999		175.2	-4.53796	-4.61426	-8.16955
175.4	-2.44751	-3.11279	-3.06396		175.4	-38.5162	-46.5088	-27.5116			175.4	-4.64477	-6.2561	-7.85828		175.4	-7.08008	-4.6875	-6.09436
175.6	-2.83508	-3.26843	-4.27246		175.6	-40.1489	-43.457	-22.6837			175.6	-4.63562	-5.69153	-6.50024		175.6	-7.24792	-5.91431	-7.53174
175.8	-2.80151	-3.53088	-3.54309		175.8	-37.558	-38.4521	-29.4281			175.8	-4.66919	-5.45349	-7.50122		175.8	-4.72412	-4.91333	-5.90515
176	-1.24512	-3.11584	-3.1311		176	-42.0563	-31.6437	-36.3464			176	-5.51453	-6.3324	-7.44324		176	-4.48303	-3.91235	-4.97436
176.2	-2.68249	-3.45459	-4.11987		176.2	-40.6067	-38.6688	-37.027			176.2	-5.62744	-6.41785	-6.83289		176.2	-2.82593	-4.49219	-6.72607
176.4	-3.15247	-3.40271	-4.21143		176.4	-47.0795	-43.2892	-37.5519			176.4	-4.9469	-4.26025	-9.47876		176.4	-3.49121	-5.15137	-5.27954
176.6	-2.02637	-4.04968	-4.0863		176.6	-38.6352	-53.4607	-39.2639			176.6	-4.97436	-5.49622	-8.8623		176.6	-2.49023	-4.56543	-6.39954
176.8	-2.70996	-2.75879	-3.42407		176.8	-35.6048	-45.3888	-36.5295			176.8	-5.78918	-6.40564	-7.95593		176.8	-3.69568	-6.23779	-5.13916
177	-2.55127	-3.22266	-3.61938		177	-29.3335	-45.697	-34.6741			177	-4.9408	-5.19714	-8.9447		177	-3.14331	-5.03845	-5.41077
177.2	-2.09656	-4.59595	-3.31726		177.2	-29.892	-44.519	-41.2231			177.2	-4.77905	-6.19507	-7.75757		177.2	-4.5227	-4.82483	-3.97949
177.4	-3.22266	-2.23694	-2.81067		177.4	-31.2531	-43.5303	-34.0301			177.4	-6.36597	-6.04858	-9.28955		177.4	-5.26733	-4.97742	-7.3822
177.6	-2.58789	-4.11072	-3.83606		177.6	-35.3088	-40.8295	-30.4016			177.6	-5.30701	-6.61926	-9.16748		177.6	-3.90015	-3.1311	-5.94788
177.8	-2.10571	-2.71301	-4.38232		177.8	-30.069	-46.814	-33.8074			177.8	-3.38745	-4.43115	-5.09033		177.8	-3.75977	-4.36706	-3.79944
178	-2.74048	-3.57666	-4.87366		178	-28.2867	-47.3389	-37.4695			178	-5.34363	-5.27344	-6.53992		178	-5.40771	-3.65295	-4.10461
178.2	-0.99487	-3.77502	-2.88696		178.2	-34.5642	-48.996	-39.92			178.2	-5.91736	-6.34155	-6.56128		178.2	-2.81372	-5.69763	-5.36804
178.4	-4.08935	-3.68957	-2.61841		178.4	-31.7749	-52.1881	-39.154			178.4	-4.45557	-5.10864	-6.80237		178.4	-3.33862	-3.25012	-3.06396
178.6	-2.10571	-4.12903	-4.13513		178.6	-37.323	-53.9124	-45.8496			178.6	-5.76477	-6.35071	-6.57043		178.6	-3.62244	-3.94897	-5.91431
178.8	-1.85242	-3.18603	-3.74145		178.8	-32.1899	-51.8341	-38.1439			178.8	-4.0863	-5.79224	-6.11267		178.8	-4.98047	-5.10864	-3.87268
179	-2.59705	-4.23889	-4.7699		179	-33.8806	-60.9314	-37.4756			179	-5.19714	-6.55212	-6.53992		179	-2.64587	-4.94995	-6.45752
179.2	-2.39868	-3.88184	-4.35181		179.2	-36.5662	-58.96	-34.1705			179.2	-5.65796	-6.77185	-4.87366		179.2	-3.85132	-4.47388	-6.14014
179.4	-3.24097	-3.57971	-4.02832		179.4	-36.4929	-53.1311	-30.9112			179.4	-5.11169	-4.422	-6.56128		179.4	-2.70691	-3.61633	-6.21643
179.6	-3.33252	-3.20129	-2.27661		179.6	-38.8031	-54.2358	-40.4266			179.6	-5.29175	-5.65491	-7.08313		179.6	-4.16565	-4.63562	-6.72607
179.8	-2.98157	-3.85132	-3.61328		179.8	-33.1665	-48.877	-36.7523			179.8	-5.44434	-6.00586	-5.42908		179.8	-6.12793	-9.021	-4.93469
180	-2.24609	-4.15344	-4.05273		180	-32.2632	-54.2175	-33.2733			180	-5.53589	-4.13513	-5.82886		180	-3.39355	-7.13196	-4.15039
180.2	-3.71704	-4.05273	-2.89001		180.2	-34.9365	-50.4944	-38.1836			180.2	-5.40771	-6.47888	-5.57556		180.2	-5.20325	-8.30688	-4.2572
180.4	-2.37732	-4.26025	-4.27246		180.4	-37.3566	-40.033	-46.7987			180.4	-4.44641	-6.86035	-6.46973		180.4	-4.5166	-6.44531	-3.59192
180.6	-3.17993	-3.76587	-3.46374		180.6	-38.269	-48.3551	-50.1526			180.6	-4.58984	-3.87268	-6.81152		180.6	-3.58582	-4.77295	-3.84827
180.8	-3.11279	-3.53088	-3.22266		180.8	-31.8512	-44.4733	-49.9207			180.8	-4.76685	-6.2439	-6.87866		180.8	-4.90417	-6.10046	-5.44434
181	-3.64075	-3.39355	-4.04358		181	-36.3037	-45.7214	-47.6013			181	-6.21338	-5.76782	-6.47278		181	-4.67834	-6.01807	-4.13513
181.2	-3.76282	-3.78723	-3.91541		181.2	-41.4307	-46.0419	-46.8353			181.2	-4.59595	-6.29883	-6.83289		181.2	-8.47473	-4.34875	-3.43628
181.4	-3.79944	-2.83203	-4.53186		181.4	-40.8447	-48.819	-46.4539			181.4	-4.80957	-6.27441	-7.3822		181.4	-4.53186	-6.19202	-6.427
181.6	-2.15759	-3.71094	-3.87268		181.6	-38.4216	-49.2157	-45.2515			181.6	-5.3772	-6.65894	-7.65686		181.6	-2.36206	-6.45752	-3.36304
181.8	-2.43225	-4.26331	-4.21448		181.8	-40.3809	-57.5562	-41.452			181.8	-5.42297	-5.75561	-9.43298		181.8	-5.05066	-7.72095	-3.16772
182	-3.58582	-3.90625	-3.11584		182	-37.384	-57.666	-42.2119			182	-4.43115	-5.34058	-10.3546		182	-5.95398	-7.69958	-5.78613
182.2	-2.99683	-3.58887	-3.41492		182.2	-34.8846	-58.4045	-40.0452			182.2	-4.22974	-4.29382	-9.57642		182.2	-3.69263	-7.21435	-2.92664
182.4	-2.88086	-3.479	-4.55017		182.4	-34.5764	-55.8533	-35.8246			182.4	-5.68848	-7.17773	-8.27637		182.4	-3.54004	-6.22864	-6.30493
182.6	-3.57971	-3.87878	-2.65503		182.6	-37.0758	-49.1394	-32.8064			182.6	-4.72717	-5.18494	-6.71387		182.6	-3.71094	-8.55713	-4.37317
182.8	-3.24097	-4.36096	-5.23682		182.8	-39.1937	-45.0684	-30.9082			182.8	-5.00183	-5.2887	-4.33655		182.8	-4.4281	-7.80334	-3.9032
183	-2.22168	-3.35999	-2.8656		183	-38.0432	-52.4994	-32.2327			183	-4.84009	-5.8197	-6.55212		183	-3.7323	-7.59888	-3.75977
183.2	-2.41394	-3.55225	-3.4668		183.2	-44.2474	-55.9173	-36.7401			183.2	-6.21948	-6.1676	-6.7688		183.2	-4.19006	-7.05872	-4.45251
183.4	-3.98254	-4.19006	-3.07617		183.4	-38.8855	-53.7994	-40.86			183.4	-5.55115	-5.82275	-6.64673		183.4	-3.61023	-7.36389	-5.15747
183.6	-3.00903	-3.13416	-3.64685		183.6	-31.9611	-52.5177	-38.0371			183.6	-4.86755	-4.84009	-5.03845		183.6	-4.95911	-6.073	-4.26025
183.8	-3.86353	-3.45764	-2.78625		183.8	-34.4665	-55.4199	-40.3625			183.8	-5.78918	-7.23877	-6.07605		183.8	-5.59998	-5.17578	-7.25403
184	-3.43323	-3.12805	-3.56445		184	-38.2751	-50.2136	-37.8754			184	-4.97131	-6.31714	-5.63965		184	-4.5929	-6.604	-4.22668
184.2	-2.69775	-3.59802	-3.68652		184.2	-48.8708	-49.8627	-31.601			184.2	-4.78516	-5.45654	-5.03235		184.2	-4.46167	-6.97021	-4.87366
184.4	-2.28882	-3.43933	-3.88794		184.4	-40.8752	-51.8555	-35.553			184.4	-5.20325	-5.61829	-5.61523		184.4	-4.5105	-6.01501	-5.66101
184.6	-2.97546	-4.24194	-3.5553		184.6	-34.0301	-54.5166	-33.8531			184.6	-4.15649	-5.01709	-5.51453		184.6	-4.36706	-7.09228	-4.99573
184.8	-2.80151	-2.28882	-4.42505		184.8	-34.2834	-54.8065	-33.2672			184.8	-6.58569	-5.19409	-6.5033		184.8	-2.98462	-6.66809	-5.60303
185	-3.51562	-4.39453	-3.2074		185	-32.1625	-59.5306	-41.7328			185	-4.76074	-5.86853	-4.91333		185	-3.84827	-6.53992	-4.30603
185.2	-2.05383	-4.23584	-3.33557		185.2	-37.6953	-59.3414	-42.7948			185.2	-4.52881	-6.39954	-6.00586		185.2	-5.2124	-8.10547	-3.97339
185.4	-2.92969	-4.19006	-2.95715		185.4	-38.2416	-54.9042	-38.5254			185.4	-5.84106	-5.17578	-6.82983		185.4	-5.2887	-7.84302	-4.62036
185.6	-3.66211	-4.26025	-4.05273		185.6	-38.1042	-49.292	-38.15			185.6	-5.56641	-5.23682	-6.20422		185.6	-5.05066	-7.44018	-3.52783
185.8	-3.6377	-3.91235	-2.23389		185.8	-39.3402	-34.845	-38.6963			185.8	-4.11377	-6.15234	-6.89697		185.8	-4.32129	-8.06579	-3.35388
186	-2.22473	-3.18298	-2.96326		186	-35.1379	-38.6688	-39.4562			186	-6.35376	-6.92749	-7.00989		186	-6.75354	-7.52258	-4.52576
186.2	-1.94702	-2.79541	-3.1311		186.2	-34.5795	-46.8414	-37.0392			186.2	-5.48401	-5.82886	-5.2124		186.2	-3.72314	-5.67932	-3.18298
186.4	-2.48413	-3.8208	-2.82288		186.4	-35.2875	-42.7643	-34.2011			186.4	-5.40771	-5.71594	-6.8634		186.4	-5.54504	-6.3446	-4.98352
186.6	-3.33252	-3.9093	-3.2074		186.6	-35.3119	-48.2269	-32.0496			186.6	-4.63562	-5.75256	-5.52063		186.6	-3.88489	-6.35071	-3.71094
186.8	-2.93884	-3.81165	-3.88489		186.8	-33.7707	-54.1473	-27.1118			186.8	-6.20422	-6.32019	-7.15637		186.8	-4.37927	-6.33545	-3.55225
187	-2.31934	-3.96423	-4.09241		187	-34.1095	-56.1096	-28.1525			187	-5.48401	-6.74744	-8.42285		187	-3.54309	-9.12781	-3.63464
187.2	-2.44141	-2.11792	-3.50647		187.2	-40.2832	-55.5817	-30.8289			187.2	-5.07507	-5.78003	-8.84094		187.2	-4.69971	-5.50537	-4.35181
187.4	-2.38342	-3.60718	-3.25623		187.4	-39.1052	-47.5403	-33.1421			187.4	-5.95398	-5.78613	-6.22559		187.4	-4.02222	-7.6355	-3.54309
187.6	-3.03955	-3.36609	-3.7262		187.6	-31.1645	-53.1311	-37.1796			187.6	-4.43115	-6.65283	-6.30493		187.6	-4.92554	-8.74329	-2.33765
187.8	-1.73645	-2.39868	-3.25928		187.8	-30.426	-53.9917	-35.6598			187.8	-5.09949	-6.23169	-4.91943		187.8	-4.07715	-8.12988	-4.14429
188	-3.08228	-3.76282	-2.70081		188	-30.3803	-44.3756	-37.8448			188	-6.07605	-6.5918	-6.26831		188	-3.4668	-5.77393	-3.63159
188.2	-2.8656	-3.4729	-4.06494		188.2	-33.786	-46.1487	-39.7156			188.2	-5.3833	-7.41272	-5.61218		188.2	-5.71289	-5.40771	-4.27246
188.4	-2.44751	-2.45361	-3.88794		188.4	-35.5896	-42.3218	-41.5649			188.4	-6.16455	-5.51758	-6.8512		188.4	-4.62341	-6.92139	-3.84827
188.6	-2.52991	-2.78625	-3.09143		188.6	-33.0505	-36.8591	-41.1377			188.6	-5.41382	-6.61621	-7.23572		188.6	-4.49219	-6.87561	-3.05176
188.8	-3.30505	-2.69775	-2.35596		188.8	-40.9668	-38.8092	-44.2688			188.8	-5.10559	-5.7251	-5.07507		188.8	-4.31824	-7.62634	-3.76587
189	-2.2583	-3.66516	-3.67126		189	-36.4227	-41.3269	-44.9646			189	-6.71692	-5.27649	-6.67419		189	-3.62549	-7.20215	-3.34778
189.2	-1.66626	-2.92053	-2.84729		189.2	-36.023	-47.3785	-43.2495			189.2	-6.64368	-7.17773	-6.57654		189.2	-3.83911	-6.67114	-4.39758
189.4	-2.98157	-3.86963	-3.35083		189.4	-40.39	-42.4011	-34.6222			189.4	-5.17578	-4.776	-7.02209		189.4	-4.26025	-5.76477	-3.77808
189.6	-3.21655	-3.26843	-4.20227		189.6	-40.4694	-41.9159	-37.5427			189.6	-5.12695	-6.30798	-7.07092		189.6	-4.44031	-4.70276	-3.28369
189.8	-2.97241	-3.04565	-3.46985		189.8	-35.083	-41.5314	-33.0597			189.8	-6.81763	-5.60913	-6.11267		189.8	-7.15942	-6.48498	-3.93372
190	-2.04163	-4.29687	-3.67737		190	-33.5968	-45.9503	-33.7769			190	-4.80041	-5.80749	-5.9021		190	-8.70361	-6.58264	-3.79333
190.2	-2.38342	-1.77307	-2.4292		190.2	-33.0963	-45.0897	-34.7534			190.2	-5.77087	-6.86645	-6.63757		190.2	-5.39856	-6.44836	-3.75977
190.4	-2.34985	-3.94897	-2.85034		190.4	-41.5405	-43.7591	-34.1278			190.4	-4.51965	-6.9397	-6.46667		190.4	-4.77905	-7.0282	-5.43823
190.6	-2.50244	-3.35083	-3.59497		190.6	-36.2244	-43.8599	-29.7607			190.6	-6.1615	-4.9408	-5.49316		190.6	-7.76367	-4.80652	-2.8656
190.8	-2.70691	-3.14331	-3.98865		190.8	-43.512	-34.6741	-30.0049			190.8	-5.85632	-6.38428	-8.18787		190.8	-5.47485	-4.83093	-2.83813
191	-2.6123	-3.4668	-2.78931		191	-40.1947	-36.2091	-31.5002			191	-6.03943	-7.15637	-7.65381		191	-5.68542	-3.32031	-3.76282
191.2	-2.98462	-2.78931	-2.67639		191.2	-40.2588	-48.1018	-35.8642			191.2	-6.64673	-7.21741	-6.65283		191.2	-3.55225	-4.62036	-2.97546
191.4	-2.20032	-3.54614	-4.06799		191.4	-39.74	-48.9685	-40.2069			191.4	-4.6051	-6.14014	-6.5033		191.4	-2.95105	-4.73633	-3.77808
191.6	-2.16064	-1.77917	-1.89514		191.6	-41.7175	-52.0844	-45.2667			191.6	-6.24084	-5.45349	-7.29675		191.6	-3.85742	-5.00183	-3.71399
191.8	-3.84827	-4.22058	-3.57666		191.8	-39.3433	-50.8881	-42.9809			191.8	-5.36194	-6.65283	-5.93567		191.8	-4.09241	-5.3772	-6.10657
192	-2.33154	-2.39563	-2.71606		192	-38.3362	-49.7162	-38.9221			192	-6.70471	-5.39246	-6.09741		192	-4.62036	-3.69873	-4.48303
192.2	-3.78113	-3.62244	-3.92151		192.2	-33.258	-49.2676	-37.6099			192.2	-4.77295	-5.9906	-6.55212		192.2	-4.75464	-4.79431	-3.04565
192.4	-2.92053	-4.23584	-2.2644		192.4	-42.0319	-46.4172	-37.7319			192.4	-5.96313	-5.63354	-6.96106		192.4	-2.38953	-4.12903	-3.35388
192.6	-3.14331	-1.55334	-4.35486		192.6	-46.3196	-40.506	-38.3362			192.6	-5.39551	-6.40869	-6.67725		192.6	-5.32532	-5.23682	-6.22559
192.8	-1.9989	-2.71912	-3.40271		192.8	-41.3849	-36.5814	-35.3088			192.8	-6.47278	-6.49414	-6.43616		192.8	-4.5929	-3.54614	-5.97229
193	-2.7771	-3.23181	-2.84119		193	-39.92	-34.6069	-36.8378			193	-5.88074	-4.88586	-7.26318		193	-4.11072	-3.44238	-3.50952
193.2	-3.34473	-3.74451	-3.27148		193.2	-34.2621	-39.4684	-41.4917			193.2	-4.35181	-5.74951	-5.69763		193.2	-4.36706	-3.69568	-4.91638
193.4	-2.27051	-4.76379	-3.57361		193.4	-35.1929	-44.8334	-39.9689			193.4	-6.4209	-5.93567	-7.724		193.4	-7.97119	-3.32642	-4.85229
193.6	-2.10876	-3.17993	-2.79236		193.6	-34.8572	-44.7662	-34.6069			193.6	-5.4779	-5.92041	-5.83191		193.6	-9.02405	-3.57666	-4.51965
193.8	-2.0813	-2.91138	-3.69568		193.8	-38.8367	-44.9646	-34.0546			193.8	-6.604	-6.13403	-6.54907		193.8	-6.2561	-3.16772	-3.23486
194	-3.54614	-3.53088	-3.72009		194	-36.9049	-43.7256	-32.1503			194	-5.52673	-5.28564	-6.40869		194	-4.47082	-4.06494	-3.34473
194.2	-3.0304	-3.18603	-2.41699		194.2	-48.8586	-43.5974	-37.0758			194.2	-5.55115	-5.4779	-6.84814		194.2	-5.14831	-4.80041	-3.57361
194.4	-3.3844	-3.19824	-1.87988		194.4	-43.1946	-48.465	-44.1345			194.4	-5.07202	-6.29883	-6.78406		194.4	-6.17371	-4.91333	-3.4729
194.6	-1.9043	-3.26233	-3.46069		194.6	-41.7084	-50.5646	-39.9902			194.6	-5.49011	-6.48498	-4.7821		194.6	-4.56238	-5.97229	-3.35999
194.8	-2.01721	-3.57971	-3.20129		194.8	-43.2068	-44.0918	-41.925			194.8	-5.84412	-5.02319	-6.72913		194.8	-2.29187	-3.91541	-3.26233
195	-3.31116	-2.49939	-4.1748		195	-47.2259	-44.6655	-39.7919			195	-5.02624	-5.16663	-6.31103		195	-3.27759	-4.3396	-4.14123
195.2	-2.66113	-3.42712	-1.44348		195.2	-55.4932	-48.1293	-38.9343			195.2	-4.84924	-6.78711	-5.57556		195.2	-3.40271	-5.2948	-3.54004
195.4	-3.03955	-3.52783	-3.61328		195.4	-47.3419	-47.4426	-38.3087			195.4	-5.67322	-5.41382	-4.34875		195.4	-2.79541	-4.35486	-3.36304
195.6	-2.6062	-3.27148	-3.81165		195.6	-46.3593	-47.0154	-40.1917			195.6	-6.37512	-5.94177	-6.73218		195.6	-2.50244	-4.46472	-3.96728
195.8	-3.45154	-2.45972	-3.8208		195.8	-47.5098	-42.392	-44.3939			195.8	-5.80139	-6.66809	-6.31714		195.8	-2.51465	-7.21435	-3.30505
196	-2.32544	-4.30603	-3.40881		196	-52.2491	-49.3347	-40.036			196	-4.6936	-4.76379	-6.04248		196	-3.05481	-5.91125	-3.34778
196.2	-1.84326	-3.8147	-3.55835		196.2	-54.1046	-52.3346	-36.5509			196.2	-5.25207	-5.72815	-7.21435		196.2	-2.74658	-5.85327	-2.87781
196.4	-2.08435	-3.26538	-3.77197		196.4	-57.5073	-48.3124	-41.9495			196.4	-5.31921	-5.82275	-6.64978		196.4	-2.46582	-7.06482	-3.15857
196.6	-3.32031	-3.96728	-3.31116		196.6	-51.4252	-47.9919	-37.0972			196.6	-6.12488	-6.28662	-6.10657		196.6	-2.98462	-5.05371	-4.56848
196.8	-2.47498	-3.64075	-2.9541		196.8	-49.0417	-52.0538	-39.1571			196.8	-5.22156	-6.14319	-5.78918		196.8	-2.7771	-6.10657	-4.13513
197	-2.40784	-4.55627	-3.54004		197	-46.4142	-50	-45.9869			197	-5.24902	-6.12793	-5.21851		197	-2.39563	-5.68542	-2.73437
197.2	-3.03345	-3.18603	-2.6123		197.2	-42.807	-52.0111	-49.35			197.2	-5.74951	-6.24084	-7.00989		197.2	-3.68042	-4.26636	-3.65906
197.4	-2.8717	-2.79236	-5.05676		197.4	-38.8367	-47.2412	-42.4866			197.4	-5.49011	-5.44739	-6.79321		197.4	-2.54517	-5.52368	-2.95715
197.6	-3.00598	-3.11584	-3.21045		197.6	-45.2881	-48.8708	-37.3444			197.6	-4.05884	-4.70581	-5.36804		197.6	-2.24609	-4.73633	-4.20532
197.8	-3.00598	-3.85742	-2.78015		197.8	-44.4916	-55.0842	-32.7454			197.8	-5.26733	-5.77393	-6.81152		197.8	-2.92358	-5.22156	-2.87781
198	-2.48413	-4.10767	-3.10364		198	-43.6401	-54.0802	-34.906			198	-5.30701	-5.41077	-5.53894		198	-2.948	-5.7373	-3.50647
198.2	-3.2135	-4.06799	-3.74145		198.2	-38.6658	-50.3571	-39.6149			198.2	-5.04761	-5.41077	-3.87573		198.2	-1.87378	-6.67114	-3.9917
198.4	-2.58789	-3.94287	-4.44641		198.4	-39.6149	-52.5848	-41.0583			198.4	-3.87268	-5.02014	-5.22461		198.4	-2.04773	-6.39648	-3.60718
198.6	-2.33154	-3.98254	-3.96118		198.6	-38.8214	-53.7231	-42.7185			198.6	-6.53686	-5.28564	-5.61829		198.6	-2.91748	-6.30188	-4.74243
198.8	-3.84827	-3.24707	-3.49121		198.8	-48.3063	-52.7649	-37.2589			198.8	-4.79736	-6.43921	-5.31921		198.8	-2.39868	-3.0365	-3.59192
199	-3.40576	-3.47595	-3.91846		199	-54.2969	-55.5511	-38.9984			199	-6.55518	-5.97534	-6.96411		199	-4.32739	-6.46973	-3.13721
199.2	-1.77002	-4.03748	-4.04968		199.2	-49.8261	-53.7872	-42.746			199.2	-4.83704	-4.11987	-5.25818		199.2	-1.77917	-5.41077	-4.54102
199.4	-3.46069	-3.38135	-2.15149		199.4	-40.2985	-48.5718	-41.7786			199.4	-4.98352	-5.60608	-5.86243		199.4	-2.67334	-5.44739	-3.2135
199.6	-2.30713	-3.79639	-3.59802		199.6	-39.4531	-46.8841	-43.277			199.6	-5.03235	-5.25207	-5.2887		199.6	-3.9032	-5.93872	-3.7262
199.8	-3.28064	-3.18909	-4.57153		199.8	-38.7756	-41.3696	-50.2441			199.8	-5.18188	-6.31714	-5.53589		199.8	-1.94092	-6.3385	-3.71094

## Sheet: Fig. 2D
-100 mV					+100 mV
Donor (n)	Current (pA)	Patient ID	Current (pA)		Donor (n)	Current (pA)	Patient ID	Current (pA)
1	-71.1513	C1	-13.4986		1	172.507	C1	12.9904
2	-125.912	C2	-9.86571		2	142.453	C2	11.0062
3	-123.236	C3	-10.3015		3	192.076	C3	13.497
4	-36.9741	C4	-10.653		4	106.38	C4	10.3727
5	-44.2306	C5	-6.13012		5	83.6396	C5	8.49693
6	-26.2789	C6	-10.6322		6	107.788	C6	9.61781
7	-42.426	C7	-11.8186		7	148.761	C7	14.1113
8	-88.2143	C8	-9.82453		8	143.463	C8	12.627
9	-40.6538				9	115.997
10	-57.6081				10	203.591

## Sheet: Fig. 2E
Patient C6				Patient C9
	NaDVF				NaDVF
time (ms)	I (pA) @-100mV	I (pA)@150mV		time (ms)	I (pA) @-100mV	I (pA)@150mV
0	-4.97742	-3.34778		0	-10.5774	-10.4889
0.2	-5.09644	-3.16162		0.2	-10.4187	-12.7624
0.4	-5.0415	-2.95715		0.4	-11.8286	-8.80585
0.6	-3.95813	-4.66614		0.6	-9.80682	-13.1256
0.8	-4.09241	-3.14941		0.8	-9.53674	-12.8021
1	-4.15344	-3.07007		1	-7.16858	-10.8276
1.2	-4.6875	-3.97949		1.2	-11.3815	-11.647
1.4	-2.79846	-3.7323		1.4	-10.0845	-10.3622
1.6	-6.35071	-4.94385		1.6	-10.2982	-9.67865
1.8	-5.10559	-7.07703		1.8	-9.49249	-9.34143
2	-2.8717	-6.39343		2	-8.26874	-9.43603
2.2	-6.8512	-6.03943		2.2	-9.89838	-12.7487
2.4	-5.91736	-6.47888		2.4	-13.0905	-9.1217
2.6	-6.65894	-6.17676		2.6	-13.4674	-11.6303
2.8	-4.81567	-6.16455		2.8	-10.347	-7.20673
3	-155.954	-184.253		3	-39.9628	-96.7178
3.2	-37.9639	-137.012		3.2	-59.9579	66.0614
3.4	-3.15857	-10.6537		3.4	-24.5758	146.237
3.6	-10.8856	63.089		3.6	-16.8686	85.2585
3.8	-14.5996	70.5566		3.8	-13.5849	67.1967
4	-17.3706	61.5631		4	-10.553	55.4474
4.2	-15.1184	51.6724		4.2	-9.16901	52.3605
4.4	-14.5172	42.8741		4.4	-10.4813	40.6448
4.6	-10.2692	36.9812		4.6	-9.64355	39.5706
4.8	-10.2325	33.4259		4.8	-13.1058	38.5849
5	-9.18274	30.5359		5	-13.3835	41.6626
5.2	-8.51746	28.7262		5.2	-15.2939	36.2976
5.4	-8.54797	25.9674		5.4	-13.0814	36.1969
5.6	-10.4736	24.2615		5.6	-15.3915	38.3377
5.8	-9.39331	24.0448		5.8	-16.304	41.4047
6	-9.79309	22.4304		6	-15.5609	41.9861
6.2	-13.446	20.4559		6.2	-14.4959	40.2405
6.4	-9.39941	20.6451		6.4	-17.4667	41.7542
6.6	-11.4807	19.1376		6.6	-16.0584	40.947
6.8	-11.5845	19.2841		6.8	-15.065	43.3212
7	-8.44421	19.0765		7	-15.5289	40.7883
7.2	-7.50122	16.7114		7.2	-13.3377	41.5497
7.4	-8.87451	18.1915		7.4	-15.4633	38.8397
7.6	-8.6792	16.7175		7.6	-11.9278	38.2874
7.8	-7.35168	15.9485		7.8	-15.2435	36.8942
8	-8.38013	16.4825		8	-12.1323	33.5098
8.2	-7.5592	16.0309		8.2	-12.973	36.4441
8.4	-7.32727	15.1581		8.4	-11.2701	35.5179
8.6	-6.77795	15.3198		8.6	-9.32312	36.8652
8.8	-8.63037	15.2435		8.8	-13.0463	36.2274
9	-9.03931	14.8377		9	-11.9369	35.4828
9.2	-8.64563	16.0248		9.2	-11.3663	33.5007
9.4	-5.18799	16.0339		9.4	-8.7204	36.1832
9.6	-4.94995	14.0503		9.6	-9.73968	32.5195
9.8	-5.65796	14.7217		9.8	-11.0718	40.0772
10	-4.02527	14.4745		10	-12.944	37.6648
10.2	-5.18799	14.2822		10.2	-12.5015	46.0846
10.4	-7.41882	14.154		10.4	-10.2402	48.1247
10.6	-9.17969	15.5029		10.6	-12.384	42.0105
10.8	-5.3833	13.4552		10.8	-14.3326	42.3889
11	-6.91833	15.0726		11	-9.93957	43.1595
11.2	-4.3335	13.4491		11.2	-9.41772	40.3122
11.4	-5.93872	14.3433		11.4	-9.92432	49.2783
11.6	-5.16968	14.1632		11.6	-10.8704	48.0331
11.8	-5.88684	15.0391		11.8	-13.1714	42.041
12	-4.11987	14.0289		12	-10.7956	35.4004
12.2	-4.47388	13.8336		12.2	-12.0682	38.9023
12.4	-4.13818	14.7705		12.4	-9.9823	44.3725
12.6	-4.953	12.9211		12.6	-12.4558	43.6371
12.8	-3.50952	13.5132		12.8	-12.2498	46.4615
13	-3.91541	14.3646		13	-9.39178	49.9069
13.2	-4.10156	13.2019		13.2	-10.3821	47.3434
13.4	-5.83496	13.0127		13.4	-10.3729	50.7065
13.6	-4.47082	12.6434		13.6	-13.0631	48.6511
13.8	-5.02014	13.3148		13.8	-13.0432	48.5519
14	-5.5603	13.4613		14	-13.3102	50.1617
14.2	-3.97949	12.0727		14.2	-11.6074	41.803
14.4	-5.43213	13.5803		14.4	-13.0356	42.54
14.6	-4.37317	12.9944		14.6	-10.7056	43.8873
14.8	-5.30395	13.1653		14.8	-10.1532	44.3298
15	-4.422	13.0219		15	-10.4248	48.2544
15.2	-4.9469	11.4746		15.2	-11.3831	43.4662
15.4	-4.5929	12.2406		15.4	-12.3047	42.8909
15.6	-5.37109	12.3901		15.6	-15.6265	40.567
15.8	-3.95813	13.9252		15.8	-12.5961	38.6292
16	-6.80237	12.7899		16	-10.3165	39.7614
16.2	-5.61218	12.2253		16.2	-11.911	41.6229
16.4	-5.20019	13.446		16.4	-12.68	42.6514
16.6	-5.2124	12.0575		16.6	-12.3093	45.0851
16.8	-7.70874	13.8092		16.8	-14.9216	37.5885
17	-4.03748	13.0341		17	-12.5366	36.2732
17.2	-4.10156	12.1124		17.2	-12.5824	36.9354
17.4	-4.56238	12.1429		17.4	-10.3607	41.3406
17.6	-4.99573	12.0727		17.6	-9.8465	37.1506
17.8	-4.83704	11.5662		17.8	-14.566	42.2562
18	-5.13611	12.9303		18	-14.5889	46.3379
18.2	-5.52978	13.0676		18.2	-12.1033	45.7016
18.4	-4.55627	12.0941		18.4	-13.9618	39.2914
18.6	-7.71179	13.1409		18.6	-13.298	41.4184
18.8	-6.96716	11.8866		18.8	-10.228	37.0087
19	-7.60498	11.6058		19	-13.1409	42.1127
19.2	-4.23584	12.1277		19.2	-14.5752	47.8775
19.4	-5.63965	11.2274		19.4	-10.3256	46.376
19.6	-4.84009	12.5793		19.6	-10.4568	45.0439
19.8	-9.26819	12.7472		19.8	-8.37555	42.2028
20	-11.8347	12.2467		20	-10.0525	37.7426
20.2	-10.0678	12.1643		20.2	-10.8826	39.8605
20.4	-7.50122	13.0615		20.4	-10.5576	41.5878
20.6	-9.28345	12.3627		20.6	-14.476	40.8066
20.8	-6.91528	12.0972		20.8	-13.0539	37.9745
21	-7.79724	11.734		21	-16.0278	38.327
21.2	-4.91028	11.6119		21.2	-15.6998	43.8644
21.4	-8.77991	11.9873		21.4	-11.2778	41.7755
21.6	-9.51233	11.4899		21.6	-11.7523	50.1968
21.8	-6.52771	11.908		21.8	-11.0443	44.5801
22	-4.51355	10.9345		22	-9.86786	44.8151
22.2	-4.92554	11.1053		22.2	-10.0876	47.5067
22.4	-6.71387	10.5316		22.4	-10.0067	48.4879
22.6	-7.76062	12.3138		22.6	-11.8805	47.4838
22.8	-8.49609	11.9354		22.8	-11.2564	46.9849
23	-6.06689	11.7188		23	-10.7788	46.785
23.2	-5.78308	11.5509		23.2	-9.54437	48.0881
23.4	-4.69055	11.6333		23.4	-11.1725	48.88
23.6	-4.74243	11.4075		23.6	-9.81903	44.2032
23.8	-4.25415	11.5112		23.8	-12.0117	36.5051
24	-7.3761	11.969		24	-9.55353	41.6275
24.2	-6.84204	12.0117		24.2	-10.8063	37.297
24.4	-16.7999	12.4817		24.4	-11.9095	41.3483
24.6	-9.13696	10.7452		24.6	-10.2844	41.6031
24.8	-15.2283	11.1328		24.8	-10.9726	39.4333
25	-13.8886	12.3718		25	-11.0489	42.0242
25.2	-9.42993	10.6659		25.2	-10.5682	43.9758
25.4	-6.73828	11.6303		25.4	-11.4182	46.2067
25.6	-5.4779	12.2284		25.6	-12.6282	46.1029
25.8	-5.69763	10.5225		25.8	-13.7146	51.1017
26	-8.52661	13.1256		26	-10.6171	47.9889
26.2	-9.12475	10.2661		26.2	-13.6856	55.0186
26.4	-10.498	12.857		26.4	-14.8727	51.59
26.6	-7.58667	11.676		26.6	-12.7701	51.0208
26.8	-8.30688	10.7697		26.8	-14.9521	49.8642
27	-5.78613	11.5906		27	-11.2945	45.639
27.2	-7.16858	10.8917		27.2	-12.1918	51.6495
27.4	-6.17065	11.1908		27.4	-10.2158	46.7056
27.6	-7.15027	11.3831		27.6	-8.77685	43.1854
27.8	-5.34668	11.0718		27.8	-9.82971	45.0973
28	-5.49011	12.0789		28	-11.1298	41.0004
28.2	-6.5155	10.2661		28.2	-11.9369	42.0532
28.4	-8.97522	11.3434		28.4	-13.356	40.7608
28.6	-6.64368	11.9873		28.6	-11.7142	41.6443
28.8	-4.44031	11.1786		28.8	-14.5355	43.8873
29	-6.80542	11.4075		29	-15.9851	41.5253
29.2	-9.51538	12.7594		29.2	-15.1871	42.6727
29.4	-6.74438	13.1592		29.4	-15.6601	42.8589
29.6	-6.88171	13.7512		29.6	-14.2685	45.6039
29.8	-7.11365	14.4379		29.8	-11.7523	38.8718
30	-6.27136	13.2965		30	-15.593	33.9722
30.2	-7.32422	12.2253		30.2	-13.623	39.2593
30.4	-7.36389	12.8815		30.4	-14.5523	46.463
30.6	-8.4198	12.1185		30.6	-14.3249	46.6187
30.8	-6.05774	12.3169		30.8	-16.1621	45.2225
31	-6.78101	11.8072		31	-11.1847	46.3913
31.2	-4.86145	11.5875		31.2	-10.3744	55.2872
31.4	-4.5105	12.5946		31.4	-12.3962	54.3457
31.6	-5.39551	13.5467		31.6	-10.9985	51.3733
31.8	-5.69458	12.7655		31.8	-12.1063	60.6415
32	-7.41882	12.2559		32	-14.3066	46.254
32.2	-12.5275	11.3251		32.2	-10.672	44.7006
32.4	-11.9415	13.2935		32.4	-9.34906	47.2778
32.6	-8.6792	11.6272		32.6	-8.44421	47.7386
32.8	-7.04651	12.1765		32.8	-9.10797	50.5447
33	-7.41882	10.9711		33	-11.8683	47.3541
33.2	-7.36694	12.0697		33.2	-12.0056	43.2495
33.4	-11.7615	11.3556		33.4	-14.2013	47.7844
33.6	-11.7127	12.2192		33.6	-10.5804	49.35
33.8	-6.96411	12.2009		33.8	-11.7401	49.0494
34	-6.91223	10.6751		34	-17.9581	48.9944
34.2	-10.8734	11.4136		34.2	-19.4962	54.2267
34.4	-8.91113	10.8612		34.4	-15.1672	54.1092
34.6	-7.34558	11.1542		34.6	-10.6079	53.8086
34.8	-5.14831	12.3383		34.8	-12.6694	56.0501
35	-4.13513	12.2742		35	-11.6562	52.8641
35.2	-4.81262	11.1816		35.2	-10.1654	49.2386
35.4	-3.80554	11.206		35.4	-12.9593	47.702
35.6	-4.23584	10.9436		35.6	-15.7654	51.5152
35.8	-4.80347	13.446		35.8	-17.4027	50.7278
36	-4.22668	12.3077		36	-19.6701	46.7865
36.2	-3.4668	11.731		36.2	-15.1627	41.449
36.4	-4.86755	11.969		36.4	-11.528	47.8485
36.6	-4.57458	11.441		36.6	-15.8081	37.6831
36.8	-4.72717	11.3617		36.8	-15.1077	40.7501
37	-6.97021	11.9598		37	-15.213	48.1583
37.2	-3.40271	10.6628		37.2	-12.9501	48.3002
37.4	-4.8645	13.0554		37.4	-11.9308	46.6736
37.6	-6.15234	11.4349		37.6	-13.1485	43.6539
37.8	-4.59595	12.1674		37.8	-14.711	39.9856
38	-4.41284	10.9589		38	-14.4928	39.9246
38.2	-4.73938	11.9385		38.2	-15.2054	41.2247
38.4	-4.38843	11.6333		38.4	-14.7263	42.5033
38.6	-7.51648	11.3037		38.6	-13.6505	42.6819
38.8	-8.3374	11.8317		38.8	-16.7694	37.1017
39	-6.28357	12.439		39	-13.2034	41.1469
39.2	-9.16748	10.8612		39.2	-10.2554	43.6661
39.4	-6.36902	10.7758		39.4	-10.7605	38.0936
39.6	-6.40869	11.6516		39.6	-8.13904	44.0933
39.8	-3.51868	12.9303		39.8	-8.01392	39.6118
40	-6.82983	10.788		40	-7.49817	39.4119
40.2	-6.39038	10.9711		40.2	-8.38318	43.5074
40.4	-8.3435	12.1826		40.4	-11.3632	42.0776
40.6	-7.1228	12.5397		40.6	-10.878	44.2093
40.8	-5.91736	10.8002		40.8	-12.6739	43.3777
41	-4.91638	11.3007		41	-15.8523	47.7478
41.2	-5.89905	12.2589		41.2	-15.8478	47.6425
41.4	-4.21753	12.088		41.4	-17.1799	44.3024
41.6	-5.6488	11.1359		41.6	-16.3803	49.8016
41.8	-7.76672	12.2559		41.8	-12.7518	44.6045
42	-8.21838	10.9009		42	-13.2797	46.0602
42.2	-8.06885	10.8337		42.2	-14.1647	45.9045
42.4	-5.45654	11.1481		42.4	-11.7416	46.286
42.6	-5.71899	11.4685		42.6	-10.3104	43.6157
42.8	-5.14221	10.8337		42.8	-9.98382	41.7679
43	-6.45142	11.5418		43	-10.9863	52.565
43.2	-6.73828	10.1593		43.2	-11.348	47.3373
43.4	-7.68433	11.2335		43.4	-13.9267	49.1196
43.6	-5.69153	10.9985		43.6	-9.13696	46.286
43.8	-8.96606	11.3068		43.8	-10.4156	43.5486
44	-8.91113	10.3332		44	-10.9405	45.9381
44.2	-9.4696	11.6638		44.2	-12.5	46.7056
44.4	-10.1959	11.029		44.4	-9.53522	47.2839
44.6	-8.27026	10.9924		44.6	-9.04846	45.3018
44.8	-6.90308	11.8439		44.8	-11.5906	46.5164
45	-6.92749	10.8521		45	-14.6515	46.8185
45.2	-8.72192	10.91		45.2	-11.5463	41.8854
45.4	-6.80237	11.673		45.4	-9.86175	43.3258
45.6	-9.29565	11.9568		45.6	-11.2213	45.4941
45.8	-6.39343	10.0647		45.8	-15.21	37.8555
46	-6.62842	11.5967		46	-13.913	43.547
46.2	-7.70264	12.3383		46.2	-12.1841	43.7637
46.4	-7.40356	10.4858		46.4	-11.0702	41.568
46.6	-8.61206	12.1307		46.6	-14.5584	40.4755
46.8	-8.99963	11.8225		46.8	-11.9324	45.3689
47	-9.50012	10.3882		47	-7.93304	43.8064
47.2	-15.2618	11.8683		47.2	-10.3043	39.975
47.4	-12.4237	10.5408		47.4	-12.085	39.4806
47.6	-9.38721	13.4888		47.6	-12.6724	39.1189
47.8	-8.59375	10.5011		47.8	-12.5793	33.9676
48	-9.57031	11.5997		48	-14.1312	39.0854
48.2	-17.3248	11.029		48.2	-13.1897	34.7672
48.4	-16.5802	11.3831		48.4	-12.3673	35.9207
48.6	-16.4246	11.6119		48.6	-13.5467	38.3255
48.8	-12.9242	11.0535		48.8	-14.0457	42.9809
49	-9.55505	11.7432		49	-12.5977	42.2592
49.2	-11.206	12.1765		49.2	-8.10242	36.6013
49.4	-8.97827	10.9253		49.4	-8.66699	39.8056
49.6	-16.98	11.8011		49.6	-11.3205	39.1174
49.8	-20.6757	10.6751		49.8	-9.21173	39.1785
50	-12.8052	10.9497		50	-9.62524	39.1022
50.2	-9.03015	11.2854		50.2	-11.9568	38.3575
50.4	-7.73621	11.6241		50.4	-14.331	31.3767
50.6	-7.02209	11.7798		50.6	-12.532	36.3068
50.8	-10.4553	11.1145		50.8	-12.6694	40.4953
51	-15.4144	12.4695		51	-13.5803	39.3783
51.2	-11.1908	11.618		51.2	-12.5885	38.9679
51.4	-9.90295	10.4004		51.4	-15.1108	39.5584
51.6	-7.38525	12.915		51.6	-15.3076	41.774
51.8	-7.31811	11.4349		51.8	-13.0127	37.2803
52	-7.39746	12.6831		52	-11.8652	41.2338
52.2	-6.06995	11.0596		52.2	-13.6017	44.6472
52.4	-5.74036	12.2131		52.4	-13.3804	42.9337
52.6	-6.52466	11.3464		52.6	-13.9832	45.1355
52.8	-5.53284	13.0402		52.8	-14.183	43.4158
53	-6.62842	10.6476		53	-15.5243	44.8151
53.2	-6.59485	12.5366		53.2	-13.1256	44.3939
53.4	-5.69458	13.3179		53.4	-11.1603	47.4228
53.6	-6.20117	13.7238		53.6	-12.3398	43.2663
53.8	-7.13806	11.7188		53.8	-16.6534	43.0252
54	-9.86633	11.5875		54	-19.9112	40.8203
54.2	-11.5631	12.8967		54.2	-14.3372	42.9428
54.4	-12.7075	12.3688		54.4	-9.22394	39.5752
54.6	-10.3546	15.9424		54.6	-10.3622	35.8871
54.8	-8.68225	12.1735		54.8	-10.7895	35.2692
55	-10.9711	14.5691		55	-12.9318	30.7724
55.2	-8.28552	11.8317		55.2	-10.6049	36.116
55.4	-7.67517	12.1155		55.4	-10.8124	36.853
55.6	-9.58557	14.4348		55.6	-10.6278	40.4449
55.8	-8.39844	13.4735		55.8	-10.9253	34.6848
56	-8.26111	14.2425		56	-12.9974	35.9802
56.2	-9.95178	14.1937		56.2	-10.7178	38.2462
56.4	-4.91028	13.8428		56.4	-11.087	42.5201
56.6	-7.48291	13.5223		56.6	-12.7228	46.4706
56.8	-7.03735	11.5875		56.8	-13.3316	39.2761
57	-5.20325	13.2355		57	-13.5971	34.7809
57.2	-5.28259	11.6669		57.2	-12.0697	33.9966
57.4	-4.45251	11.3831		57.4	-13.765	37.1673
57.6	-5.51758	12.3596		57.6	-12.4237	38.8138
57.8	-6.79321	14.9902		57.8	-11.6989	37.0529
58	-5.45654	13.2721		58	-15.2298	35.3928
58.2	-5.67932	12.1033		58.2	-13.8184	39.3585
58.4	-7.67822	11.1175		58.4	-10.9619	42.2714
58.6	-6.5155	12.8143		58.6	-10.8597	43.7759
58.8	-6.69556	12.0697		58.8	-8.17108	39.1281
59	-4.98657	12.9639		59	-8.55102	42.0731
59.2	-5.78613	13.5773		59.2	-10.3622	45.1874
59.4	-4.97131	12.4603		59.4	-8.97369	39.9979
59.6	-4.97436	12.2131		59.6	-9.65729	41.5985
59.8	-4.6936	14.2151		59.8	-8.68683	40.9668
60	-7.12585	11.8164		60	-11.1404	46.5134
60.2	-4.599	11.4136		60.2	-10.8322	51.0101
60.4	-6.16455	11.4838		60.4	-11.5677	50.1572
60.6	-8.70972	11.0992		60.6	-10.4294	45.7916
60.8	-6.34155	11.9507		60.8	-9.4162	42.7216
61	-4.05273	12.0666		61	-11.0275	43.0725
61.2	-5.05676	11.3159		61.2	-7.93152	46.8414
61.4	-3.53699	11.441		61.4	-13.7329	45.2408
61.6	-4.93164	11.0626		61.6	-12.5854	44.4504
61.8	-3.77808	12.4451		61.8	-10.9466	47.0566
62	-5.28564	12.4512		62	-11.235	45.3689
62.2	-4.28772	11.0901		62.2	-8.98132	41.6778
62.4	-4.05884	11.792		62.4	-12.3077	41.2811
62.6	-2.9541	11.2305		62.6	-14.1525	41.7435
62.8	-3.71094	12.7167		62.8	-14.798	44.9982
63	-4.22363	12.3871		63	-12.1017	43.6661
63.2	-4.9408	11.8072		63.2	-9.07745	46.0464
63.4	-4.98657	11.5112		63.4	-8.88672	51.7044
63.6	-6.25915	11.0779		63.6	-11.3876	42.2043
63.8	-2.77405	11.6913		63.8	-11.2091	37.7747
64	-5.71289	10.6873		64	-12.9196	42.659
64.2	-2.51465	11.2579		64.2	-12.352	42.4347
64.4	-4.53796	11.9629		64.4	-14.8666	43.544
64.6	-4.3335	10.0342		64.6	-14.2548	43.0786
64.8	-4.11377	10.9924		64.8	-13.8672	48.3322
65	-5.16663	12.1216		65	-15.7364	47.496
65.2	-3.58887	11.7004		65.2	-15.8279	45.3812
65.4	-3.80249	11.3434		65.4	-14.6484	42.9077
65.6	-5.49011	11.7676		65.6	-12.6877	41.8472
65.8	-5.56641	12.0453		65.8	-12.2711	41.3376
66	-7.1167	10.9222		66	-9.66644	45.2164
66.2	-6.80237	10.3119		66.2	-9.2392	44.8044
66.4	-6.66504	10.6628		66.4	-12.3688	42.746
66.6	-6.10962	11.3342		66.6	-10.6155	40.5868
66.8	-4.71497	11.1725		66.8	-10.1013	44.9692
67	-6.42395	12.3444		67	-8.95996	48.9181
67.2	-4.61426	12.2284		67.2	-11.3281	45.1187
67.4	-5.3833	12.1613		67.4	-9.85565	45.43
67.6	-4.97742	11.1633		67.6	-9.79767	43.5043
67.8	-6.2439	11.3648		67.8	-10.5102	34.4925
68	-5.03235	11.1816		68	-8.99811	37.3886
68.2	-4.67529	11.8072		68.2	-9.43146	45.1309
68.4	-6.50024	11.8561		68.4	-10.434	53.2669
68.6	-5.83191	10.3424		68.6	-11.9888	52.8183
68.8	-6.79321	12.6587		68.8	-14.1037	45.4285
69	-6.71997	11.2274		69	-13.9435	41.478
69.2	-5.26428	11.7432		69.2	-13.9298	46.0754
69.4	-4.58984	11.4166		69.4	-15.1123	41.2628
69.6	-5.0354	11.7767		69.6	-10.3867	40.5258
69.8	-8.27026	11.673		69.8	-8.36334	43.2709
70	-16.571	12.4176		70	-8.65784	47.4579
70.2	-12.9913	11.2335		70.2	-8.87298	39.6835
70.4	-11.9446	12.2253		70.4	-9.76868	40.1626
70.6	-14.8987	10.614		70.6	-9.66949	44.7632
70.8	-15.0055	12.03		70.8	-8.91876	41.8015
71	-8.19092	12.3291		71	-11.6837	38.2248
71.2	-8.2428	10.6628		71.2	-14.4333	44.4962
71.4	-6.53076	13.7329		71.4	-15.2054	46.3943
71.6	-6.4331	11.9598		71.6	-15.8188	42.5033
71.8	-3.94287	11.9904		71.8	-13.2752	44.4061
72	-9.47571	12.5336		72	-12.6633	44.1513
72.2	-7.1991	10.3058		72.2	-13.678	40.062
72.4	-6.79626	13.0859		72.4	-14.8926	42.1127
72.6	-7.901	12.0972		72.6	-15.6418	39.212
72.8	-6.26526	12.3413		72.8	-12.619	41.9312
73	-4.69971	11.8439		73	-10.8826	43.8705
73.2	-7.6416	12.3261		73.2	-14.4913	49.2889
73.4	-6.46362	11.9568		73.4	-13.2767	45.2499
73.6	-6.1615	12.2314		73.6	-12.9623	44.1772
73.8	-6.79626	13.2782		73.8	-12.7197	51.3367
74	-6.75049	12.0453		74	-12.0254	50.1099
74.2	-8.89892	12.7502		74.2	-10.1074	40.3549
74.4	-8.43811	11.7432		74.4	-11.0474	44.7082
74.6	-6.64978	12.4512		74.6	-11.9614	47.4548
74.8	-5.75256	12.2253		74.8	-10.7193	47.3495
75	-5.01099	11.7828		75	-12.7823	49.4629
75.2	-6.1676	11.1084		75.2	-14.4867	38.0646
75.4	-6.21643	11.5173		75.4	-14.7171	38.3636
75.6	-6.38733	12.323		75.6	-14.798	42.7154
75.8	-4.75464	11.3525		75.8	-13.6826	40.0177
76	-4.6051	10.8093		76	-10.2295	47.1924
76.2	-5.13306	12.0697		76.2	-12.8952	43.7073
76.4	-5.82581	13.1287		76.4	-13.3118	43.2556
76.6	-4.42505	11.7279		76.6	-12.1536	45.8603
76.8	-6.32019	11.0779		76.8	-15.3778	46.7819
77	-4.23279	12.6251		77	-12.4222	42.775
77.2	-5.75256	12.7869		77.2	-11.0107	41.6901
77.4	-4.11072	12.0789		77.4	-15.0864	40.7532
77.6	-5.67627	11.2152		77.6	-19.5373	45.549
77.8	-10.4156	12.6312		77.8	-14.7919	47.5266
78	-9.6344	12.1582		78	-14.064	42.3965
78.2	-9.09424	11.676		78.2	-12.941	39.6805
78.4	-6.83899	11.3464		78.4	-12.4832	37.7808
78.6	-8.99658	11.9995		78.6	-14.7156	38.7283
78.8	-7.48291	11.4136		78.8	-10.2554	33.6487
79	-8.09326	11.319		79	-11.0565	40.004
79.2	-6.9397	12.9242		79.2	-12.8464	43.6386
79.4	-5.1239	11.7493		79.4	-16.7938	44.6213
79.6	-6.12488	12.4481		79.6	-15.1398	40.1733
79.8	-6.604	12.1979		79.8	-14.6988	39.2624
80	-7.81555	12.8815		80	-13.9298	39.2731
80.2	-9.14917	10.6201		80.2	-12.1674	42.4896
80.4	-10.3332	12.0575		80.4	-12.1246	48.1949
80.6	-9.0271	11.7706		80.6	-11.5997	39.7949
80.8	-7.65381	13.0005		80.8	-15.9332	43.1
81	-10.9528	12.2742		81	-16.9922	52.002
81.2	-8.79822	12.6953		81.2	-13.4735	52.9709
81.4	-10.6842	10.7636		81.4	-9.22699	50.9781
81.6	-12.8052	12.1826		81.6	-11.3739	46.7667
81.8	-15.5914	11.206		81.8	-10.9589	42.9138
82	-11.2732	10.8734		82	-11.5448	43.66
82.2	-5.36804	12.1429		82.2	-11.9308	47.3755
82.4	-4.92248	11.1114		82.4	-11.2564	44.5496
82.6	-8.74634	12.2131		82.6	-16.3361	42.099
82.8	-5.5603	12.2864		82.8	-13.0371	35.1212
83	-7.8186	10.73		83	-12.7685	38.0371
83.2	-7.64465	11.7493		83.2	-12.3459	40.7791
83.4	-9.36279	11.7554		83.4	-12.5397	46.4813
83.6	-7.68127	10.9131		83.6	-13.0997	47.3679
83.8	-5.9845	10.6506		83.8	-11.554	44.5434
84	-6.70776	11.6058		84	-13.3743	45.8054
84.2	-5.16968	11.4166		84.2	-15.387	44.8852
84.4	-8.96912	11.4563		84.4	-13.5605	44.2215
84.6	-7.61719	10.5957		84.6	-14.4867	48.2788
84.8	-5.10559	10.9985		84.8	-11.6989	41.8564
85	-8.04443	12.0727		85	-11.3159	44.2291
85.2	-7.46765	11.0046		85.2	-10.7575	47.7814
85.4	-6.59485	11.4044		85.4	-10.2325	43.6111
85.6	-7.78503	12.5153		85.6	-12.2116	41.4413
85.8	-10.4858	11.3251		85.8	-11.5723	46.0434
86	-9.53674	11.5234		86	-15.1337	50.3708
86.2	-12.1033	11.6089		86.2	-13.1027	46.4188
86.4	-9.43603	12.9089		86.4	-13.739	44.8532
86.6	-8.35876	12.9089		86.6	-16.0629	52.7084
86.8	-11.6089	12.3047		86.8	-14.8895	47.7295
87	-11.3831	12.8082		87	-18.8065	43.8217
87.2	-16.449	11.4288		87.2	-19.3512	41.9403
87.4	-13.0188	13.446		87.4	-11.7447	50.5432
87.6	-13.0096	12.497		87.6	-9.70917	53.3279
87.8	-10.3363	12.8754		87.8	-17.8818	53.4302
88	-7.68433	11.4777		88	-15.094	59.024
88.2	-6.77185	11.0992		88.2	-14.9063	54.361
88.4	-7.47986	11.615		88.4	-17.2928	68.1259
88.6	-9.27429	11.8866		88.6	-15.4572	59.8068
88.8	-6.47583	11.5021		88.8	-12.4588	56.0715
89	-7.15942	11.5387		89	-12.5793	51.3016
89.2	-6.91528	12.1246		89.2	-13.2767	43.5638
89.4	-7.87659	11.618		89.4	-13.3896	41.1942
89.6	-5.71289	13.1805		89.6	-11.0519	36.5127
89.8	-5.23987	11.853		89.8	-15.3519	42.9504
90	-5.09644	12.4329		90	-17.3157	44.7769
90.2	-4.10156	12.4298		90.2	-15.0772	43.605
90.4	-5.97839	13.6414		90.4	-17.2379	49.1562
90.6	-5.31311	12.0239		90.6	-16.3254	47.4167
90.8	-4.58069	12.6038		90.8	-13.8931	43.4677
91	-6.70776	11.5143		91	-13.1729	41.5726
91.2	-5.34973	11.8652		91.2	-10.9589	47.0047
91.4	-4.41589	11.6852		91.4	-10.3439	48.8144
91.6	-4.42505	12.677		91.6	-11.2106	49.025
91.8	-3.18909	10.7391		91.8	-11.5891	49.0158
92	-4.72107	12.9273		92	-12.2177	51.1536
92.2	-6.82678	12.3474		92.2	-17.3309	47.081
92.4	-5.97839	12.2437		92.4	-14.6652	43.1992
92.6	-6.20422	12.7869		92.6	-14.6393	45.2789
92.8	-5.07202	12.2711		92.8	-13.6063	41.3025
93	-4.63257	12.5091		93	-14.1403	50.8865
93.2	-4.93164	12.2803		93.2	-11.1496	50.5844
93.4	-4.89502	11.3739		93.4	-13.9282	50.74
93.6	-5.09949	11.6669		93.6	-14.5218	54.0741
93.8	-4.55627	12.8601		93.8	-13.5391	51.2589
94	-4.93164	13.6932		94	-11.7233	43.7347
94.2	-4.91333	12.3322		94.2	-9.69391	46.196
94.4	-5.9021	12.8754		94.4	-10.6323	44.4427
94.6	-6.19507	12.3901		94.6	-14.1205	48.1079
94.8	-5.52063	12.1857		94.8	-13.9175	48.7488
95	-7.547	12.1826		95	-13.5055	46.3684
95.2	-5.96008	12.3444		95.2	-8.8974	41.7923
95.4	-5.61218	11.8317		95.4	-13.3408	46.9665
95.6	-5.92346	10.3577		95.6	-11.5051	56.2134
95.8	-4.74243	12.0636		95.8	-14.2883	49.6551
96	-6.52161	11.9476		96	-17.4576	47.3465
96.2	-8.6029	11.8011		96.2	-9.87549	51.9547
96.4	-9.34448	13.1531		96.4	-10.939	50.1724
96.6	-8.07495	11.1206		96.6	-11.6638	47.2534
96.8	-5.1239	12.4847		96.8	-8.13904	45.7413
97	-6.74744	11.5479		97	-8.83636	45.1233
97.2	-4.58069	12.3169		97.2	-10.9848	47.0398
97.4	-8.34656	12.0941		97.4	-10.2524	48.5062
97.6	-6.62231	11.7127		97.6	-12.3947	45.8649
97.8	-7.66602	12.2101		97.8	-10.5057	50.8789
98	-5.21851	12.1124		98	-11.4304	49.1882
98.2	-6.52771	12.6526		98.2	-10.7834	51.4069
98.4	-5.09338	11.0687		98.4	-16.1026	45.4971
98.6	-4.92859	12.6923		98.6	-17.9626	48.526
98.8	-5.30395	12.4451		98.8	-12.1368	47.3038
99	-3.84521	13.3942		99	-11.0092	41.9723
99.2	-5.12085	12.9028		99.2	-12.6648	42.395
99.4	-5.68237	11.4899		99.4	-10.3683	39.3295
99.6	-3.54614	12.6495		99.6	-11.0504	37.5015
99.8	-4.95911	13.4247		99.8	-11.7065	40.0757
100	-4.23279	11.2244		100	-12.2406	44.0994
100.2	-6.03943	12.7533		100.2	-10.9116	38.6536
100.4	-4.23584	10.9802		100.4	-10.3027	39.7491
100.6	-4.96216	12.5641		100.6	-9.12628	44.1345
100.8	-3.9032	11.1237		100.8	-6.87866	45.3247
101	-4.77905	10.6842		101	-9.51538	38.1958
101.2	-5.03235	11.6852		101.2	-10.9207	49.0677
101.4	-5.92651	11.7584		101.4	-13.0859	54.9744
101.6	-5.57861	12.5214		101.6	-11.6913	47.2458
101.8	-7.6355	12.4329		101.8	-13.0615	41.9845
102	-7.26929	11.4594		102	-14.0411	45.6039
102.2	-6.82983	11.5631		102.2	-15.2359	47.0566
102.4	-6.96106	11.853		102.4	-18.3304	50.116
102.6	-11.1206	12.2009		102.6	-13.3469	50.2853
102.8	-7.5531	13.2507		102.8	-16.3544	48.8205
103	146.097	-211.182		103	13.2584	-53.5507
103.2	24.6704	-260.031		103.2	35.5545	-379.263
103.4	-7.47986	13.623		103.4	0.26093	-182.396
103.6	1.00403	-62.6953		103.6	-6.14929	-111.624
103.8	2.74353	-72.1527		103.8	-8.77991	-76.654
104	1.96228	-63.1958		104	-6.57349	-61.2045
104.2	0.25635	-54.0497		104.2	-5.43976	-62.6663
104.4	-0.01831	-44.7235		104.4	-8.87909	-69.014
104.6	-0.06714	-40.0269		104.6	-11.4777	-50.589
104.8	-1.17493	-35.3485		104.8	-6.70471	-45.1523
105	-1.14441	-30.1514		105	-5.90057	-41.3498
105.2	-2.15149	-28.2745		105.2	-8.19397	-43.0847
105.4	-0.67749	-25.2167		105.4	-6.70929	-52.0355
105.6	-2.04163	-23.8892		105.6	-10.5087	-45.4285
105.8	-0.87891	-21.9757		105.8	-9.73511	-39.6881
106	-2.88086	-19.7693		106	-10.1044	-35.4996
106.2	-1.93787	-19.9524		106.2	-11.6425	-35.115
106.4	-2.76794	-17.7002		106.4	-12.7518	-27.9419
106.6	-3.58582	-17.926		106.6	-10.4538	-27.8946
106.8	-3.23486	-15.4694		106.8	-10.8078	-24.5224
107	-3.9978	-15.7989		107	-8.38928	-26.4267
107.2	-2.90527	-14.2761		107.2	-9.14764	-25.8072
107.4	-4.14429	-14.6576		107.4	-8.10699	-22.4854
107.6	-2.57263	-13.0096		107.6	-9.96704	-22.2977
107.8	-3.85742	-13.3636		107.8	-10.939	-19.1956
108	-2.52686	-12.5153		108	-10.2631	-26.1154
108.2	-4.0802	-13.2446		108.2	-8.33588	-26.3412
108.4	-3.70178	-10.1654		108.4	-7.6828	-24.5315
108.6	-4.90723	-11.0901		108.6	-5.58319	-23.6954
108.8	-3.43323	-10.7941		108.8	-6.71234	-21.5988
109	-3.62549	-10.8673		109	-9.62067	-24.0112
109.2	-2.84729	-10.8765		109.2	-8.05206	-19.5419
109.4	-2.52075	-10.1654		109.4	-8.20465	-20.4407
109.6	-3.41492	-10.8398		109.6	-6.59332	-17.9443
109.8	-2.2522	-9.39026		109.8	-8.84552	-19.4687
110	-3.75366	-9.22546		110	-9.82666	-19.4321
110.2	-2.62756	-9.8053		110.2	-8.7677	-17.3691
110.4	-2.005	-9.8114		110.4	-10.4217	-16.5176
110.6	-3.22571	-9.49097		110.6	-6.59485	-16.4688
110.8	-2.96631	-8.38623		110.8	-8.75854	-14.7385
111	-3.07312	-9.1217		111	-9.37347	-13.8199
111.2	-2.30713	-8.35876		111.2	-9.75037	-15.5151
111.4	-3.69568	-8.95386		111.4	-9.33838	-17.691
111.6	-4.61426	-7.8949		111.6	-7.72705	-13.9343
111.8	-5.97534	-8.04748		111.8	-10.2035	-16.571
112	-3.48511	-7.77893		112	-7.60956	-17.1875
112.2	-3.61023	-7.30896		112.2	-6.18133	-19.6274
112.4	-5.38025	-7.67822		112.4	-6.32019	-19.1544
112.6	-5.92956	-7.0404		112.6	-7.52411	-12.7075
112.8	-6.28662	-7.37305		112.8	-7.72705	-11.8484
113	-3.62244	-7.72705		113	-7.73468	-16.0126
113.2	-3.52783	-7.42187		113.2	-7.6477	-13.1287
113.4	-5.83496	-6.95496		113.4	-8.49914	-12.5381
113.6	-4.47998	-6.57654		113.6	-7.21283	-14.1464
113.8	-5.19714	-7.16858		113.8	-7.1579	-13.4491
114	-3.72009	-6.9458		114	-8.3435	-12.1552
114.2	-4.58374	-7.68433		114.2	-4.76379	-14.8849
114.4	-4.06799	-6.82983		114.4	-6.23321	-12.5137
114.6	-4.66614	-7.43103		114.6	-6.73675	-14.1952
114.8	-2.5116	-5.96619		114.8	-7.70721	-15.7089
115	-6.02112	-7.28455		115	-7.3288	-14.5783
115.2	-5.00793	-6.23779		115.2	-7.0282	-11.1496
115.4	-5.15137	-7.11365		115.4	-6.80237	-9.69543
115.6	-5.58777	-6.87256		115.6	-8.89587	-8.92486
115.8	-5.27649	-6.427		115.8	-10.8994	-10.8643
116	-7.05261	-5.57556		116	-7.01752	-12.1246
116.2	-5.36499	-7.41882		116.2	-9.41162	-11.1053
116.4	-5.71594	-7.4707		116.4	-9.24225	-8.992
116.6	-5.26123	-5.85632		116.6	-9.23767	-12.3138
116.8	-4.26636	-6.8512		116.8	-6.8634	-9.95026
117	-5.74646	-7.09228		117	-8.22143	-11.8988
117.2	-5.6366	-4.76685		117.2	-7.05719	-9.68475
117.4	-4.17175	-5.53589		117.4	-6.96258	-11.6882
117.6	-4.1626	-6.17981		117.6	-6.06995	-12.4222
117.8	-5.21545	-6.91223		117.8	-6.08673	-9.93652
118	-4.28772	-7.2876		118	-8.15277	-6.6391
118.2	-6.19202	-5.92956		118.2	-11.9537	-7.65533
118.4	-9.15832	-5.97839		118.4	-10.0861	-7.40967
118.6	-7.36389	-6.56128		118.6	-9.10187	-8.59375
118.8	-7.71179	-6.4209		118.8	-8.4137	-11.1145
119	-5.10254	-7.2876		119	-6.75354	-9.46655
119.2	-5.72815	-7.56531		119.2	-9.35669	-10.7971
119.4	-5.48401	-8.99963		119.4	-11.1496	-10.9528
119.6	-6.5033	-7.57141		119.6	-11.7264	-11.409
119.8	-7.17468	-6.99768		119.8	-8.70972	-10.4416
120	-8.6792	-5.96924		120	-9.96857	-9.60388
120.2	-7.12585	-7.33337		120.2	-11.0214	-10.6125
120.4	-4.82483	-5.4779		120.4	-10.408	-10.1776
120.6	-6.70166	-5.05066		120.6	-8.23822	-11.8378
120.8	-6.97327	-6.44531		120.8	-10.1639	-11.0092
121	-5.46875	-5.80444		121	-9.70306	-13.2401
121.2	-8.89892	-4.87976		121.2	-10.2722	-15.8585
121.4	-9.48791	-7.70264		121.4	-11.264	-13.3194
121.6	-8.81348	-5.23376		121.6	-12.9562	-11.1267
121.8	-8.77991	-6.82983		121.8	-8.15735	-11.8805
122	-5.78613	-5.38025		122	-11.5875	-9.95788
122.2	-4.17786	-5.6488		122.2	-11.1221	-9.60541
122.4	-4.422	-5.71594		122.4	-10.2249	-10.7559
122.6	-5.7373	-5.4718		122.6	-8.61053	-12.8479
122.8	-5.0354	-6.11877		122.8	-8.26874	-12.5641
123	-7.59277	-8.19092		123	-7.00836	-10.4538
123.2	-5.9845	-6.56738		123.2	-8.56323	-9.49554
123.4	-5.92041	-5.34973		123.4	-8.92029	-7.58972
123.6	-4.49524	-7.06787		123.6	-7.32574	-10.1074
123.8	-5.36499	-6.28357		123.8	-8.57086	-8.5434
124	-5.14221	-6.75964		124	-10.1395	-8.59375
124.2	-6.82068	-6.66809		124.2	-10.4523	-10.5545
124.4	-7.73926	-6.11572		124.4	-8.1131	-8.03223
124.6	-9.375	-6.52466		124.6	-8.88519	-7.34405
124.8	-4.91943	-6.88782		124.8	-8.27942	-5.67627
125	-5.75561	-5.57861		125	-9.66797	-8.21381
125.2	-7.22961	-5.82581		125.2	-7.70416	-8.48846
125.4	-5.78003	-4.73633		125.4	-8.67462	-10.6094
125.6	-6.22559	-5.93872		125.6	-7.96356	-9.78241
125.8	-7.31201	-5.99976		125.8	-10.6537	-7.85522
126	-7.82776	-5.07812		126	-8.42895	-7.92389
126.2	-8.65173	-3.77197		126.2	-7.64618	-11.0443
126.4	-6.53992	-6.71997		126.4	-10.3516	-8.96301
126.6	-6.81763	-4.44031		126.6	-8.42438	-9.08508
126.8	-4.88586	-6.32324		126.8	-10.3683	-9.35821
127	-6.31409	-6.30493		127	-8.74634	-6.86493
127.2	-6.14014	-7.65076		127.2	-8.3435	-8.05817
127.4	-5.63354	-5.7312		127.4	-10.2081	-8.5907
127.6	-5.41077	-6.5918		127.6	-10.4782	-9.05762
127.8	-3.18909	-5.40771		127.8	-7.91473	-9.79614
128	-3.11279	-6.20117		128	-8.20923	-10.083
128.2	-4.71497	-7.20215		128.2	-9.3277	-9.09881
128.4	-4.98352	-6.81152		128.4	-8.71277	-7.18842
128.6	-2.23694	-5.55725		128.6	-8.13904	-7.58667
128.8	-7.65686	-5.23987		128.8	-9.57642	-8.72803
129	-5.78918	-5.76172		129	-8.85925	-8.41217
129.2	-8.08716	-4.22058		129.2	-6.07147	-6.69861
129.4	-9.88769	-7.24182		129.4	-8.48694	-8.27026
129.6	-7.88269	-7.32727		129.6	-7.18689	-8.83026
129.8	-7.24182	-6.60095		129.8	-6.37054	-8.71429
130	-6.7688	-5.10864		130	-8.05359	-8.74939
130.2	-5.13	-5.31616		130.2	-8.49914	-8.97064
130.4	-6.71081	-5.49927		130.4	-6.62842	-6.88629
130.6	-7.69348	-5.07507		130.6	-7.0404	-8.461
130.8	-6.4331	-5.93567		130.8	-8.97369	-6.8634
131	-6.56128	-6.70776		131	-7.97729	-8.29925
131.2	-4.86755	-5.94482		131.2	-6.77795	-6.21643
131.4	-4.64783	-5.45044		131.4	-7.6889	-6.70166
131.6	-4.38232	-4.58374		131.6	-8.4671	-8.3313
131.8	-6.71081	-4.04968		131.8	-7.53479	-7.56531
132	-10.2936	-5.61218		132	-7.40509	-7.82776
132.2	-9.49097	-5.65185		132.2	-10.5896	-6.05469
132.4	-5.03235	-2.85645		132.4	-7.75146	-6.41785
132.6	-4.85535	-5.24292		132.6	-8.00323	-7.62176
132.8	-4.73022	-5.61829		132.8	-6.54449	-7.49969
133	-6.47583	-4.48303		133	-5.4245	-7.06482
133.2	-5.80444	-3.13721		133.2	-7.93915	-7.9071
133.4	-6.40259	-4.74548		133.4	-7.54089	-7.97272
133.6	-4.56238	-4.61426		133.6	-6.66504	-7.66296
133.8	-6.14014	-5.05371		133.8	-6.47888	-9.44061
134	-6.90308	-4.70886		134	-6.73218	-10.347
134.2	-7.63245	-5.13916		134.2	-7.81403	-8.52966
134.4	-9.11865	-2.76794		134.4	-7.61414	-10.3592
134.6	-7.23267	-4.86755		134.6	-9.17358	-9.91211
134.8	-5.57556	-4.29077		134.8	-6.69556	-9.88159
135	-6.58569	-3.29895		135	-8.26111	-10.5377
135.2	-12.3871	-4.3457		135.2	-11.7905	-10.2051
135.4	-10.9558	-5.13916		135.4	-9.74274	-9.50012
135.6	-9.4635	-4.45557		135.6	-7.28912	-8.62427
135.8	-7.36999	-3.79333		135.8	-6.58417	-8.20618
136	-7.06482	-3.97034		136	-6.53686	-7.7652
136.2	-7.36999	-4.29993		136.2	-6.33697	-8.14972
136.4	-6.93665	-3.89404		136.4	-6.99921	-11.4533
136.6	-5.75867	-5.32227		136.6	-7.58209	-8.57239
136.8	-6.49719	-4.55627		136.8	-10.0082	-5.72815
137	-8.57239	-4.34875		137	-8.40759	-9.12933
137.2	-5.13611	-5.10254		137.2	-7.94525	-12.3367
137.4	-4.53491	-3.9093		137.4	-9.30939	-10.9695
137.6	-3.07312	-4.78821		137.6	-7.63702	-7.82928
137.8	-7.1106	-4.06494		137.8	-6.62689	-8.35419
138	-7.54089	-5.32532		138	-7.48291	-9.19342
138.2	-4.98962	-5.18494		138.2	-8.61053	-9.79156
138.4	-4.69971	-3.62854		138.4	-7.35016	-9.18121
138.6	-5.82581	-3.76892		138.6	-5.80444	-9.89838
138.8	-4.55933	-4.22058		138.8	-6.18896	-8.65631
139	-4.4342	-3.88794		139	-6.71387	-8.78906
139.2	-3.96728	-3.68347		139.2	-6.71844	-7.71789
139.4	-3.51562	-5.76782		139.4	-6.70319	-6.82831
139.6	-4.62036	-3.59192		139.6	-6.90765	-8.39844
139.8	-4.2572	-5.59692		139.8	-8.75702	-5.9433
140	-4.43115	-5.32227		140	-12.7609	-6.31866
140.2	-4.66309	-5.36804		140.2	-7.55157	-7.87353
140.4	-4.10156	-4.3335		140.4	-7.90863	-7.62787
140.6	-5.70679	-3.85132		140.6	-10.7422	-5.58624
140.8	-5.8197	-5.96924		140.8	-9.73663	-6.45752
141	-5.84412	-3.64685		141	-9.72443	-6.89545
141.2	-4.98047	-4.04358		141.2	-7.11365	-12.0102
141.4	-4.96521	-5.13611		141.4	-8.66394	-8.30383
141.6	-10.199	-4.81262		141.6	-11.2778	-10.5316
141.8	-9.35669	-4.24805		141.8	-11.9324	-13.9587
142	-7.03735	-5.20019		142	-8.26874	-11.7554
142.2	-7.07397	-3.70483		142.2	-11.9888	-10.3805
142.4	-6.26831	-5.50232		142.4	-14.6378	-8.25195
142.6	-5.00183	-3.61023		142.6	-12.233	-7.48901
142.8	-9.74121	-5.78308		142.8	-12.9562	-8.27942
143	-6.90613	-4.26025		143	-11.3083	-7.3288
143.2	-10.91	-4.55322		143.2	-11.5204	-8.11462
143.4	-13.1989	-4.599		143.4	-9.34296	-7.06329
143.6	-11.4716	-3.32947		143.6	-9.00421	-8.25348
143.8	-9.66797	-5.76477		143.8	-7.22809	-7.29675
144	-5.09949	-3.64685		144	-6.89239	-11.7371
144.2	-6.3324	-4.27856		144.2	-7.54242	-13.6261
144.4	-7.15637	-4.6051		144.4	-7.25861	-11.7203
144.6	-6.69556	-4.45862		144.6	-10.0937	-11.3968
144.8	-6.95801	-4.80347		144.8	-9.88464	-8.4198
145	-8.22449	-4.88892		145	-8.5556	-9.45434
145.2	-12.4085	-4.47388		145.2	-9.10339	-10.8627
145.4	-10.7544	-5.02624		145.4	-8.06579	-9.39484
145.6	-9.14307	-3.07922		145.6	-6.47583	-10.9161
145.8	-8.91418	-4.97742		145.8	-7.60803	-10.3348
146	-7.38525	-5.11169		146	-9.03015	-8.21991
146.2	-6.43616	-4.91333		146.2	-9.8587	-6.97021
146.4	-7.47986	-4.05273		146.4	-7.74994	-7.22961
146.6	-7.08008	-4.84314		146.6	-8.97064	-9.51996
146.8	-8.94165	-3.97034		146.8	-7.12585	-9.39178
147	-9.74731	-4.953		147	-5.40771	-10.939
147.2	-6.61621	-4.28162		147.2	-7.88422	-11.792
147.4	-8.41064	-4.10156		147.4	-8.73566	-7.57751
147.6	-7.49817	-5.09644		147.6	-9.29413	-10.2295
147.8	-7.42798	-3.70789		147.8	-12.7029	-12.2101
148	-7.42493	-3.90625		148	-10.5942	-13.6429
148.2	-6.54907	-5.61218		148.2	-9.82666	-10.8032
148.4	-6.48193	-3.13721		148.4	-6.53992	-10.2234
148.6	-6.11877	-4.54712		148.6	-10.1181	-7.86285
148.8	-7.74536	-5.6488		148.8	-8.7265	-7.74231
149	-4.30603	-4.03748		149	-7.8186	-9.7168
149.2	-5.02014	-3.8269		149.2	-5.64117	-10.2936
149.4	-5.80749	-3.34167		149.4	-6.62842	-8.62121
149.6	-3.2196	-5.31311		149.6	-6.22101	-6.62231
149.8	-3.41797	-3.69873		149.8	-6.40106	-9.74121
150	-3.72925	-4.9408		150	-7.06787	-7.37915
150.2	-4.55933	-3.302		150.2	-7.83997	-9.01337
150.4	-3.89404	-4.98352		150.4	-8.81805	-6.66351
150.6	-3.27148	-3.66516		150.6	-7.78808	-7.03278
150.8	-2.79541	-3.66211		150.8	-5.59692	-11.4517
151	-6.28052	-3.16162		151	-7.37915	-9.30939
151.2	-5.55115	-4.99268		151.2	-5.61981	-11.4197
151.4	-5.91431	-3.91235		151.4	-8.68683	-10.6049
151.6	-3.99475	-4.50134		151.6	-7.79419	-14.4913
151.8	-5.24292	-5.48706		151.8	-8.24737	-15.4495
152	-5.45959	-4.40063		152	-8.17413	-12.941
152.2	-7.6355	-5.26733		152.2	-7.27386	-10.3989
152.4	-7.25403	-2.88086		152.4	-8.52203	-10.0418
152.6	-8.72497	-3.2959		152.6	-9.53979	-8.82416
152.8	-4.26025	-5.10254		152.8	-6.14471	-9.47418
153	-4.15039	-3.57361		153	-6.9519	-7.60956
153.2	-3.86047	-3.06396		153.2	-8.58765	-8.33282
153.4	-4.45557	-3.95813		153.4	-9.01947	-10.0601
153.6	-3.35388	-4.81873		153.6	-9.05304	-6.68182
153.8	-7.13501	-3.3905		153.8	-6.50635	-8.10394
154	-8.82263	-4.22974		154	-7.3288	-9.34601
154.2	-7.41272	-4.49524		154.2	-8.18634	-9.60541
154.4	-4.89197	-5.18799		154.4	-8.88061	-8.65173
154.6	-4.92859	-5.10559		154.6	-9.26971	-8.8562
154.8	-5.77393	-3.15247		154.8	-8.58917	-10.6781
155	-5.5481	-3.54919		155	-9.47723	-8.86536
155.2	-7.25708	-5.67627		155.2	-9.74426	-9.86175
155.4	-8.52051	-5.78308		155.4	-9.37042	-13.443
155.6	-5.51147	-3.92456		155.6	-9.20257	-13.0447
155.8	-7.94372	-5.40161		155.8	-9.16138	-10.08
156	-7.95593	-4.55933		156	-9.29108	-9.88159
156.2	-6.97632	-4.67834		156.2	-10.8002	-4.87671
156.4	-6.29578	-6.28357		156.4	-9.14764	-7.02209
156.6	-6.96716	-4.39148		156.6	-9.57489	-7.96967
156.8	-5.68848	-6.2561		156.8	-9.77478	-13.7833
157	-4.37317	-5.31921		157	-9.69543	-10.292
157.2	-6.5979	-5.62439		157.2	-8.80432	-12.822
157.4	-4.55017	-6.04248		157.4	-11.5158	-11.1801
157.6	-5.05676	-4.69971		157.6	-8.83636	-9.94263
157.8	-4.58984	-4.44336		157.8	-7.85217	-8.63495
158	-1.49231	-6.29883		158	-8.87451	-9.91058
158.2	-3.3844	-6.35376		158.2	-8.34961	-11.1923
158.4	-3.45764	-6.05774		158.4	-7.57751	-11.7325
158.6	-3.125	-4.91943		158.6	-6.43158	-7.88879
158.8	-2.34985	-4.18091		158.8	-8.39386	-9.68323
159	-3.22876	-3.44238		159	-7.22809	-8.7738
159.2	-3.58887	-4.9408		159.2	-6.8634	-11.3297
159.4	-2.72522	-4.37622		159.4	-7.7774	-12.5671
159.6	-4.61731	-2.91443		159.6	-8.33588	-12.3215
159.8	-4.10767	-5.13306		159.8	-9.24377	-14.1418
160	-3.40576	-4.66003		160	-9.15069	-12.5061
160.2	-4.54712	-4.06189		160.2	-8.09631	-12.9578
160.4	-5.60303	-4.38538		160.4	-6.29425	-13.5681
160.6	-4.98047	-4.58984		160.6	-6.05164	-11.7004
160.8	-4.37012	-4.98047		160.8	-6.38275	-8.23212
161	-7.65381	-5.20325		161	-5.49469	-10.5057
161.2	-6.12793	-6.1615		161.2	-6.35376	-9.71222
161.4	-6.79626	-5.72205		161.4	-6.05164	-7.3288
161.6	-4.88281	-4.71802		161.6	-5.99976	-7.62482
161.8	-3.25928	-5.6366		161.8	-6.6803	-9.75952
162	-4.97131	-6.49414		162	-7.96966	-11.5082
162.2	-4.40979	-6.78711		162.2	-7.13196	-12.1338
162.4	-3.9154	-5.83191		162.4	-5.7251	-8.992
162.6	-5.78918	-6.64062		162.6	-6.84814	-9.31702
162.8	-4.04358	-6.75964		162.8	-6.58569	-11.1771
163	-4.0802	-6.61011		163	-7.15027	-8.48694
163.2	-3.91235	-5.32227		163.2	-8.66852	-8.94623
163.4	-4.73633	-5.32532		163.4	-8.284	-6.23627
163.6	-5.01099	-4.55627		163.6	-9.47266	-6.65436
163.8	-2.85034	-4.77905		163.8	-10.2646	-7.18231
164	-3.40271	-5.02319		164	-7.67822	-9.59473
164.2	-3.49731	-4.28772		164.2	-6.5155	-7.44934
164.4	-3.16467	-5.05676		164.4	-8.6853	-8.70209
164.6	-3.92456	-3.22571		164.6	-7.85217	-8.92486
164.8	-2.09351	-5.07812		164.8	-8.95843	-11.2518
165	-4.03748	-4.62341		165	-8.58917	-9.25293
165.2	-3.66516	-4.41894		165.2	-8.14361	-10.3729
165.4	-4.08325	-3.35999		165.4	-7.69043	-8.66394
165.6	-3.05786	-4.77295		165.6	-8.51288	-10.4675
165.8	-3.75366	-3.75061		165.8	-6.86493	-7.13043
166	-4.67529	-4.40674		166	-5.81665	-8.01086
166.2	-4.69055	-4.29993		166.2	-5.18341	-7.35626
166.4	-2.96631	-4.20532		166.4	-6.43005	-6.65436
166.6	-4.37317	-4.12598		166.6	-5.55878	-5.63812
166.8	-3.71399	-3.79028		166.8	-7.61871	-8.27179
167	-4.81873	-3.63159		167	-7.22198	-8.44116
167.2	-3.74451	-3.91846		167.2	-7.62176	-8.18481
167.4	-4.13208	-4.12598		167.4	-10.5759	-10.2325
167.6	-3.03955	-3.45764		167.6	-8.9859	-7.11365
167.8	-4.36706	-5.39856		167.8	-7.89795	-6.6925
168	-4.24499	-3.31421		168	-7.48749	-9.09729
168.2	-3.35388	-4.73022		168.2	-8.27637	-9.85718
168.4	-4.40979	-2.98462		168.4	-12.2406	-11.2228
168.6	-3.96118	-4.31824		168.6	-11.6898	-8.05054
168.8	-4.47082	-3.60718		168.8	-8.84552	-8.81958
169	-4.95605	-3.83301		169	-6.61163	-7.74078
169.2	-3.80859	-4.35486		169.2	-6.14014	-7.43713
169.4	-4.23584	-4.60205		169.4	-6.59943	-6.45752
169.6	-5.02319	-4.17786		169.6	-6.87256	-8.02154
169.8	-4.40979	-3.23181		169.8	-7.97729	-10.8917
170	-2.53296	-5.84106		170	-8.58154	-8.9035
170.2	-3.28674	-4.73938		170.2	-8.11615	-8.52051
170.4	-5.4718	-6.0791		170.4	-8.58917	-6.87561
170.6	-7.09839	-4.64477		170.6	-6.78863	-8.64258
170.8	-6.04553	-4.09241		170.8	-7.41424	-8.82721
171	-3.58887	-4.60815		171	-8.638	-9.38263
171.2	-2.02637	-4.46472		171.2	-7.80182	-10.4401
171.4	-2.78931	-7.547		171.4	-6.7688	-8.99963
171.6	-3.16162	-5.22156		171.6	-6.92291	-10.141
171.8	-2.47803	-4.30298		171.8	-6.66046	-6.99158
172	-2.81982	-3.42712		172	-6.01044	-8.99353
172.2	-2.69775	-4.72717		172.2	-8.79669	-6.96564
172.4	-3.18298	-4.5105		172.4	-7.84607	-8.20465
172.6	-2.81677	-4.10156		172.6	-5.80749	-9.12933
172.8	-3.34778	-6.47278		172.8	-6.80695	-7.13959
173	-4.80347	-4.43726		173	-6.84967	-8.60443
173.2	-3.62244	-5.3009		173.2	-10.5713	-8.97217
173.4	-3.58581	-5.71899		173.4	-8.66394	-12.7106
173.6	-2.2522	-6.073		173.6	-8.28247	-10.2478
173.8	-3.00598	-8.69446		173.8	-7.35321	-8.78906
174	-4.60205	-6.39648		174	-7.76977	-7.17316
174.2	-4.73938	-6.64062		174.2	-7.54852	-7.5531
174.4	-2.6001	-6.82373		174.4	-9.15832	-7.81708
174.6	-3.00903	-6.58874		174.6	-8.01086	-9.57947
174.8	-5.57861	-5.86243		174.8	-9.21173	-13.2538
175	-5.15137	-5.43213		175	-9.36432	-10.4721
175.2	-4.53796	-8.16955		175.2	-8.53729	-12.0712
175.4	-7.08008	-6.09436		175.4	-8.03223	-11.1114
175.6	-7.24792	-7.53174		175.6	-8.10852	-9.75799
175.8	-4.72412	-5.90515		175.8	-7.65686	-10.2844
176	-4.48303	-4.97436		176	-9.16443	-8.78601
176.2	-2.82593	-6.72607		176.2	-6.47583	-7.30591
176.4	-3.49121	-5.27954		176.4	-7.55463	-6.40411
176.6	-2.49023	-6.39954		176.6	-6.69556	-7.47528
176.8	-3.69568	-5.13916		176.8	-9.1156	-10.2585
177	-3.14331	-5.41077		177	-6.75964	-10.5835
177.2	-4.5227	-3.97949		177.2	-8.90808	-11.0413
177.4	-5.26733	-7.3822		177.4	-8.20618	-10.9589
177.6	-3.90015	-5.94788		177.6	-6.97632	-7.30743
177.8	-3.75977	-3.79944		177.8	-9.03931	-8.03833
178	-5.40771	-4.10461		178	-9.2514	-6.79474
178.2	-2.81372	-5.36804		178.2	-8.2428	-10.6705
178.4	-3.33862	-3.06396		178.4	-7.57294	-8.4137
178.6	-3.62244	-5.91431		178.6	-7.40967	-6.99615
178.8	-4.98047	-3.87268		178.8	-6.78406	-6.45142
179	-2.64587	-6.45752		179	-7.2052	-6.97021
179.2	-3.85132	-6.14014		179.2	-6.90613	-12.2925
179.4	-2.70691	-6.21643		179.4	-7.9483	-9.23767
179.6	-4.16565	-6.72607		179.6	-9.44366	-9.52606
179.8	-6.12793	-4.93469		179.8	-9.09729	-6.45599
180	-3.39355	-4.15039		180	-9.36737	-8.26569
180.2	-5.20325	-4.2572		180.2	-8.89435	-8.43964
180.4	-4.5166	-3.59192		180.4	-9.90906	-6.52618
180.6	-3.58582	-3.84827		180.6	-10.3943	-5.90363
180.8	-4.90417	-5.44434		180.8	-8.90198	-7.47375
181	-4.67834	-4.13513		181	-7.12585	-7.82013
181.2	-8.47473	-3.43628		181.2	-6.31714	-7.27997
181.4	-4.53186	-6.427		181.4	-7.87964	-6.16455
181.6	-2.36206	-3.36304		181.6	-8.57696	-7.20062
181.8	-5.05066	-3.16772		181.8	-10.3332	-6.90613
182	-5.95398	-5.78613		182	-6.70776	-5.80902
182.2	-3.69263	-2.92664		182.2	-7.08771	-7.30743
182.4	-3.54004	-6.30493		182.4	-7.4585	-7.89032
182.6	-3.71094	-4.37317		182.6	-7.80182	-7.80182
182.8	-4.4281	-3.9032		182.8	-8.78296	-10.2173
183	-3.7323	-3.75977		183	-9.49554	-6.97327
183.2	-4.19006	-4.45251		183.2	-6.9809	-6.53229
183.4	-3.61023	-5.15747		183.4	-6.8161	-6.65436
183.6	-4.95911	-4.26025		183.6	-6.78711	-7.15637
183.8	-5.59998	-7.25403		183.8	-7.24792	-7.76367
184	-4.5929	-4.22668		184	-7.62176	-5.96313
184.2	-4.46167	-4.87366		184.2	-9.1095	-6.5506
184.4	-4.5105	-5.66101		184.4	-9.73205	-4.76074
184.6	-4.36706	-4.99573		184.6	-8.75549	-6.91376
184.8	-2.98462	-5.60303		184.8	-11.0306	-6.57806
185	-3.84827	-4.30603		185	-10.4935	-5.6488
185.2	-5.2124	-3.97339		185.2	-8.71429	-6.50635
185.4	-5.2887	-4.62036		185.4	-7.64923	-6.14014
185.6	-5.05066	-3.52783		185.6	-6.30035	-5.59845
185.8	-4.32129	-3.35388		185.8	-6.99615	-5.36499
186	-6.75354	-4.52576		186	-7.03735	-7.2876
186.2	-3.72314	-3.18298		186.2	-8.2077	-8.49152
186.4	-5.54504	-4.98352		186.4	-8.4198	-8.75854
186.6	-3.88489	-3.71094		186.6	-7.30896	-9.37652
186.8	-4.37927	-3.55225		186.8	-8.92181	-7.05719
187	-3.54309	-3.63464		187	-6.28815	-8.53729
187.2	-4.69971	-4.35181		187.2	-7.05414	-12.0514
187.4	-4.02222	-3.54309		187.4	-7.33948	-11.1755
187.6	-4.92554	-2.33765		187.6	-8.40607	-10.0143
187.8	-4.07715	-4.14429		187.8	-7.99866	-7.05872
188	-3.4668	-3.63159		188	-7.38678	-7.64618
188.2	-5.71289	-4.27246		188.2	-6.5155	-7.05872
188.4	-4.62341	-3.84827		188.4	-7.31811	-7.59888
188.6	-4.49219	-3.05176		188.6	-9.0805	-5.68848
188.8	-4.31824	-3.76587		188.8	-8.13141	-5.6015
189	-3.62549	-3.34778		189	-8.64105	-7.18994
189.2	-3.83911	-4.39758		189.2	-7.67975	-6.67877
189.4	-4.26025	-3.77808		189.4	-10.3516	-6.04095
189.6	-4.44031	-3.28369		189.6	-8.90045	-7.12433
189.8	-7.15942	-3.93372		189.8	-6.80389	-8.79517
190	-8.70361	-3.79333		190	-8.27179	-8.11462
190.2	-5.39856	-3.75977		190.2	-8.42132	-11.5204
190.4	-4.77905	-5.43823		190.4	-9.15222	-11.5479
190.6	-7.76367	-2.8656		190.6	-10.5164	-9.89838
190.8	-5.47485	-2.83813		190.8	-8.01086	-12.381
191	-5.68542	-3.76282		191	-8.34503	-12.6495
191.2	-3.55225	-2.97546		191.2	-5.62439	-13.6948
191.4	-2.95105	-3.77808		191.4	-5.71136	-14.9765
191.6	-3.85742	-3.71399		191.6	-5.64423	-7.34253
191.8	-4.09241	-6.10657		191.8	-9.22851	-8.25195
192	-4.62036	-4.48303		192	-9.20715	-8.40607
192.2	-4.75464	-3.04565		192.2	-6.51703	-8.15124
192.4	-2.38953	-3.35388		192.4	-6.05469	-11.0641
192.6	-5.32532	-6.22559		192.6	-8.43658	-11.9354
192.8	-4.5929	-5.97229		192.8	-8.59527	-15.8478
193	-4.11072	-3.50952		193	-7.62634	-10.4813
193.2	-4.36706	-4.91638		193.2	-7.68585	-8.88214
193.4	-7.97119	-4.85229		193.4	-10.4935	-9.29871
193.6	-9.02405	-4.51965		193.6	-10.1913	-9.27124
193.8	-6.2561	-3.23486		193.8	-10.9268	-10.0281
194	-4.47082	-3.34473		194	-10.8994	-8.75549
194.2	-5.14831	-3.57361		194.2	-6.63605	-10.5057
194.4	-6.17371	-3.4729		194.4	-7.25555	-12.2147
194.6	-4.56238	-3.35999		194.6	-7.86896	-8.97217
194.8	-2.29187	-3.26233		194.8	-10.527	-9.32312
195	-3.27759	-4.14123		195	-10.8948	-9.6817
195.2	-3.40271	-3.54004		195.2	-9.75037	-13.1836
195.4	-2.79541	-3.36304		195.4	-9.15985	-13.5071
195.6	-2.50244	-3.96728		195.6	-8.95538	-11.9888
195.8	-2.51465	-3.30505		195.8	-9.50165	-13.4705
196	-3.05481	-3.34778		196	-11.8149	-15.4022
196.2	-2.74658	-2.87781		196.2	-11.1908	-14.5065
196.4	-2.46582	-3.15857		196.4	-10.5621	-10.1044
196.6	-2.98462	-4.56848		196.6	-9.18274	-11.1328
196.8	-2.7771	-4.13513		196.8	-10.3943	-9.01337
197	-2.39563	-2.73437		197	-10.8643	-13.2873
197.2	-3.68042	-3.65906		197.2	-9.12933	-11.8713
197.4	-2.54517	-2.95715		197.4	-9.65118	-11.3815
197.6	-2.24609	-4.20532		197.6	-9.27887	-10.2508
197.8	-2.92358	-2.87781		197.8	-12.1002	-9.01184
198	-2.948	-3.50647		198	-6.86188	-11.6241
198.2	-1.87378	-3.9917		198.2	-4.71497	-12.3886
198.4	-2.04773	-3.60718		198.4	-7.07703	-15.3458
198.6	-2.91748	-4.74243		198.6	-5.5603	-17.8375
198.8	-2.39868	-3.59192		198.8	-9.42078	-15.7196
199	-4.32739	-3.13721		199	-10.3561	-11.3831
199.2	-1.77917	-4.54102		199.2	-9.64966	-13.2767
199.4	-2.67334	-3.2135		199.4	-10.2142	-9.82208
199.6	-3.9032	-3.7262		199.6	-10.7895	-12.1628
199.8	-1.94092	-3.71094		199.8	-11.6745	-10.0235

## Sheet: Fig. 2F
NaDVF -100 mV					NaDVF +150 mV
Patient ID	Current (pA)	Patient ID	Current (pA)		Patient ID	Current (pA)	Patient ID	Current (pA)
C1	-13.4986	C9-1	-12.9873		C1	28.3748	C9-1	46.9443
C2	-9.86571	C9-2	-27.3964		C2	21.8234	C9-2	56.2437
C3	-10.3015	C9-3	-28.8474		C3	23.6368	C9-3	32.1897
C4	-10.653				C4	18.6764
C5	-6.13012				C5	16.946
C6	-10.6322				C6	17.0222
C7	-11.8186				C7	19.6323
C8	-9.82453

[truncated: 31 more sheets: Fig. 3, Fig. 5B, Fig. 5C, Fig. 5D, Fig. 5E, Fig. 6A, Fig. 6B, Fig. 6C, Fig. 7B, Fig. 8B, Fig. 8C, Fig. 8D, Fig. 8E, Fig. 9B, Fig. 9C, Fig. 10B, Sup. Fig 1A, Sup. Fig 1B, Sup. Fig. 1C, Sup. Fig. 2A …]
